# Supplementary material for: Excessive exogenous cholesterol activating intestinal LXRα-ABCA1/G5/G8 signaling pathway can not reverse atherosclerosis in ApoE−/− mice
Source: Lipids Health Dis. 2023 Apr 15;22:51. doi: 10.1186/s12944-023-01810-6 (PMC10105390; doi:10.1186/s12944-023-01810-6)
Supplement: Supplementary file 2 — Additional file 2. Lipids in feed. [file 12944_2023_1810_MOESM2_ESM.xls]

## Sheet: Sheet1
	Customary name	Number of carbon atoms and double bonds	Molecular formula
	oleid acid	18:1	CH3(CH2)7CH=CH(CH2)7COOH
	palmitic acid	16:0	CH3(CH2)14COOH
	stearic acid	18:0	CH3(CH2)16COOH
	linoleic acid	18:2	CH3(CH2)4(CH=CHCH2)2(CH2)6COOH
	palmitoleic acid	16:1	CH3(CH2)5CH=CH(CH2)7COOH
	myristic acid	14:0	CH3(CH2)12COOH
	α-linolenic acid	18:3	CH3CH2(CH=CHCH2)3(CH2)6COOH
	arachidonic acid	20:4	CH3(CH2)4(CH=CHCH2)4(CH2)4COOH
