# Supplementary material for: Excessive exogenous cholesterol activating intestinal LXRα-ABCA1/G5/G8 signaling pathway can not reverse atherosclerosis in ApoE−/− mice
Source: Lipids Health Dis. 2023 Apr 15;22:51. doi: 10.1186/s12944-023-01810-6 (PMC10105390; doi:10.1186/s12944-023-01810-6)
Supplement: Supplementary file 4 — Additional file 4. Statistics [file 12944_2023_1810_MOESM4_ESM.xls]

## Sheet: Figure 1
Figure 1
Figure 1B
	C57BL/6+NF					ApoE-/-+NF					ApoE-/-+HF
Oil red O positive staining area %	0.1	0.2	0	0.15	0.14	4.12	3.95	5.05	4.85	4.38	6	7.95	8.05	9.85	5.95
Figure 1D	mmol/L
lipids	C57BL/6+NF					ApoE-/-+NF					ApoE-/-+HF						P Value
TC	3.46076	3.9039	3.52406	3.39745	3.71398	10.3823	11.9117	11.5722	10.1923	11.1419	30.1126	30.6191	29.6695	33.4046	32.7082		3.01733e-10
TG	0.521236	0.43768	0.616729	0.413807	0.592856	1.56371	1.31304	1.85019	1.54142	1.77857	2.52659	2.47884	2.5624	2.89662	2.51465		9.47775e-09
LDL-c	3.14231	3.01	3.47308	2.94385	3.17538	9.42692	10.03	12.4192	8.83154	9.52615	14.62	14.4215	14.19	14.4215	13.1977		1.36682e-10
HDL-c	0.282857	0.625714	0.454286	0.54	0.454286	1.29	1.97714	1.45286	1.62	1.36286	4.14	4.22571	4.05429	4.48286	4.31143		1.51887e-10
																	P Value
LDL-c/HDL-c	3.21077	2.71191	3.13516	3.16239	2.65195	7.30769	5.07298	8.54814	5.45157	6.98984	3.5314	3.4128	3.5	3.51704	3.66109		0.00249033
Figure 1E	Peak indensity
	C57BL/6+NF							ApoE-/-+NF						ApoE-/-+HF						P Value
CE	1.07755	1.00359	0.990772	0.959829	0.975576	0.992689	1.34693	1.35448	1.23846	1.39979	1.21947	1.24086	1.21604	1.36372	1.89268	1.46669	1.45667	1.54014	1.57658	3.09148e-05
TAG	0.667505	0.921735	0.951238	1.45224	1.28399	0.723293	0.834381	1.15217	1.18905	1.15302	1.60498	1.20412	1.18003	1.55509	1.8582	1.74894	1.1016	1.08517	1.27325	0.0402442
FFA	1.09276	1.00599	1.01294	1.14361	0.802292	0.942407	1.36595	1.25749	1.26617	1.22952	1.00287	1.17801	1.15445	1.2177	1.20982	1.4024	1.57407	1.90239	1.39102	0.00321757
PL	1.41023	0.902959	0.922704	1.13481	0.756408	0.872884	1.76279	1.1287	1.15338	1.11851	0.94551	1.09111	1.06928	1.21061	1.3799	1.57727	1.30922	1.21884	1.36135	0.0113348
Figure 1F-H		C57BL/6+NF						ApoE-/-+HF						ApoE-/-+HF
ID	Name	Peak indensity
649	16:1 Cholesteryl ester; [M+NH4]+	356124	472337	646803	491970	400491	364589	1.24228e+06	1.23244e+06	1.29555e+06	310397	431046	1.24302e+06	1.42791e+06	1.4166e+06	1.48914e+06	356778	495455	1.42876e+06
1489	17:1 Cholesteryl ester; [M+NH4]+	484473	900291	962674	775712	428181	509127	608495	1.17135e+06	1.17151e+06	514696	573687	985252	699419	1.34638e+06	1.34657e+06	591605	659411	1.13247e+06
1868	18:1 Cholesteryl ester; [M+NH4]+	463424	719636	645223	816025	525334	614963	734987	1.60105e+06	1.36998e+06	533135	477903	1.37062e+06	844813	1.84029e+06	1.57469e+06	612799	549314	1.57543e+06
2205	18:2 Cholesteryl ester; [M+NH4]+	1.53367e+06	2.16089e+06	2.69715e+06	2.13439e+06	1.51946e+06	1.585e+06	1.89435e+06	1.23601e+06	1.05267e+06	612306	417539	1.05903e+06	2.17742e+06	1.42071e+06	1.20997e+06	703800	479929	1.21728e+06
2206	18:3 Cholesteryl ester; [M+NH4]+	1.32099e+06	2.60566e+06	2.1269e+06	1.81082e+06	1.51035e+06	1.44089e+06	1.72212e+06	1.22406e+06	997598	592698	472102	954310	1.97944e+06	1.40696e+06	1.14666e+06	681262	542646	1.09691e+06
2519	20:3 Cholesteryl ester; [M+NH4]+	2.26391e+06	1.13007e+06	1.8637e+06	1.37074e+06	1.84015e+06	1.34486e+06	1.60735e+06	2.27264e+06	885672	1.69859e+06	2.66774e+06	1.58009e+06	1.84752e+06	2.61223e+06	1.01801e+06	1.9524e+06	3.06637e+06	1.81619e+06
2258	20:4 Cholesteryl ester; [M+NH4]+	2.22569e+06	494903	2.23594e+06	2.32527e+06	1.65707e+06	1.80086e+06	2.15233e+06	3.08738e+06	2.25904e+06	1.87941e+06	1.64803e+06	2.24123e+06	2.47395e+06	3.54871e+06	2.5966e+06	2.16024e+06	1.89428e+06	2.57613e+06
2257	20:5 Cholesteryl ester; [M+NH4]+	3.25375e+06	4.18328e+06	3.19925e+06	3.41372e+06	2.35955e+06	2.68268e+06	3.20627e+06	4.52001e+06	3.19195e+06	2.58212e+06	2.46807e+06	3.30869e+06	3.68537e+06	5.19541e+06	3.66891e+06	2.96796e+06	2.83687e+06	3.80309e+06
3744	22:5 Cholesteryl ester; [M+NH4]+	6.84608e+06	852336	519509	648603	3.978e+06	6.56971e+06	7.85195e+06	1.13556e+07	9.06333e+06	1.10989e+07	1.18198e+07	1.01453e+07	9.02523e+06	1.30525e+07	1.04176e+07	1.27573e+07	1.3586e+07	1.16612e+07
3745	22:6 Cholesteryl ester; [M+NH4]+	4.16419e+06	7.82022e+06	6.17e+06	6.62193e+06	6.52544e+06	4.19522e+06	5.01402e+06	7.31236e+06	5.84522e+06	7.12495e+06	7.51538e+06	6.27786e+06	5.76324e+06	8.40501e+06	6.71865e+06	8.1896e+06	8.63837e+06	7.21593e+06
4144	Acylcarnitine 10:0; [M]+	2.53803e+07	2.50962e+06	1.82778e+06	2.98149e+07	2.15857e+07	2.20637e+07	1.16334e+07	1.35738e+07	9.53355e+06	1.3533e+07	1.34325e+07	1.68106e+07	1.33717e+07	1.56021e+07	1.09581e+07	1.55552e+07	1.54397e+07	1.93225e+07
3959	Acylcarnitine 12:1; [M]+	1.40984e+06	1.00747e+06	881725	710118	1.32213e+06	793631	836785	759186	626952	373451	447586	767840	961822	872627	720634	429254	514467	882575
2315	Acylcarnitine 14:0; [M]+	6.72632e+06	5.94754e+06	5.872e+06	5.26569e+06	3.91194e+06	4.45256e+06	1.75005e+06	5.73829e+06	2.74465e+06	3.88871e+06	3.61788e+06	2.66524e+06	2.01155e+06	6.59574e+06	3.15477e+06	4.46979e+06	4.15848e+06	3.06349e+06
4143	Acylcarnitine 14:1; [M]+	1.0683e+07	2.9285e+07	1.10581e+07	1.4047e+07	1.04665e+07	9.41134e+06	5.3864e+06	3.56175e+06	4.46022e+06	5.80701e+06	3.68188e+06	4.12344e+06	6.19126e+06	4.09396e+06	5.12669e+06	6.67472e+06	4.23204e+06	4.73958e+06
5706	Acylcarnitine 14:1; [M]+	5.08231e+08	5.39462e+08	6.01236e+08	6.82744e+08	4.15947e+08	4.45913e+08	1.5311e+08	1.58815e+08	1.11702e+08	1.55052e+08	1.42633e+08	2.05522e+08	1.75989e+08	1.82546e+08	1.28393e+08	1.78221e+08	1.63946e+08	2.36232e+08
4787	Acylcarnitine 14:2; [M]+	2.65049e+07	3.1808e+07	3.32976e+07	3.6089e+07	2.73225e+07	2.85698e+07	3.10701e+06	1.76443e+06	1.83914e+06	2.49277e+06	1.69297e+06	7.56665e+06	3.57128e+06	2.02808e+06	2.11396e+06	2.86525e+06	1.94594e+06	8.6973e+06
3957	Acylcarnitine 14:2; [M]+	1.49242e+07	2.08308e+07	1.45755e+07	1.52081e+07	1.23881e+07	1.62874e+07	7.32965e+06	7.20968e+06	5.62553e+06	6.98371e+06	7.45527e+06	7.51096e+06	8.42489e+06	8.28699e+06	6.46612e+06	8.02726e+06	8.56928e+06	8.63329e+06
4641	Acylcarnitine 15:0; [M]+	1.90713e+09	2.2496e+08	1.74605e+09	2.84957e+08	1.33629e+09	1.61963e+09	4.69177e+08	4.38837e+08	3.31242e+08	3.76675e+08	4.26194e+08	7.05495e+08	5.39284e+08	5.0441e+08	3.80738e+08	4.3296e+08	4.89878e+08	8.10914e+08
4407	Acylcarnitine 15:0; [M]+	148087	177065	118775	163603	285508	179869	154993	145985	156353	86331.5	234525	232798	178152	167799	179716	99231.6	269569	267584
3698	Acylcarnitine 15:1; [M]+	3.86056e+07	3.08234e+07	2.90559e+07	3.91017e+07	2.75669e+07	4.2354e+07	1.07781e+07	1.06625e+07	1.71357e+07	1.03229e+07	1.70679e+07	1.07436e+07	1.23886e+07	1.22557e+07	1.96962e+07	1.18654e+07	1.96182e+07	1.2349e+07
4306	Acylcarnitine 16:0; [M]+	2.39668e+07	4.18263e+06	2.63595e+07	3.58022e+07	2.65091e+07	2.66928e+07	3.83631e+06	2.04547e+06	1.91578e+06	2.45383e+06	1.97257e+06	6.67325e+06	4.40956e+06	2.35112e+06	2.20205e+06	2.82049e+06	2.26732e+06	7.6704e+06
2715	Acylcarnitine 16:0; [M]+	2.66235e+06	2.89625e+06	2.34703e+06	3.05557e+06	2.10779e+06	1.3583e+06	712112	3.27469e+06	1.68545e+06	1.82989e+06	1.6059e+06	1.85526e+06	818519	3.76402e+06	1.93729e+06	2.10332e+06	1.84587e+06	2.13248e+06
3863	Acylcarnitine 16:1; [M]+	1.52243e+07	1.64315e+07	1.31152e+07	1.69894e+07	1.48635e+07	1.62136e+07	2.03108e+06	1.23693e+06	1.25258e+06	1.32764e+06	1.16908e+06	3.65133e+06	2.33458e+06	1.42176e+06	1.43975e+06	1.52603e+06	1.34377e+06	4.19694e+06
2717	Acylcarnitine 16:1; [M]+	3.51453e+06	2.57761e+06	2.51542e+06	3.39478e+06	1.70583e+06	2.04213e+06	944424	2.55182e+06	1.49657e+06	1.18445e+06	1.1555e+06	1.32677e+06	1.08554e+06	2.93313e+06	1.72019e+06	1.36144e+06	1.32817e+06	1.52502e+06
4640	Acylcarnitine 18:1; [M]+	2.86355e+08	1.86913e+09	4.0298e+08	4.77856e+08	3.56164e+08	2.95807e+08	1.13289e+08	6.50571e+07	6.13166e+07	4.92961e+07	7.86516e+07	1.06216e+08	1.30217e+08	7.47782e+07	7.04788e+07	5.66621e+07	9.04041e+07	1.22087e+08
2549	Acylcarnitine 18:2; [M]+	208760	85969.2	53790.2	97949.1	82260.7	78568.8	129384	388599	162995	293577	260540	193925	148717	446665	187351	337444	299471	222902
4408	Acylcarnitine 18:2; [M]+	4.96649e+06	693923	4.33436e+06	5.42573e+06	4.35026e+06	4.6243e+06	1.81734e+06	1.99306e+06	1.39045e+06	1.82055e+06	1.95226e+06	2.37646e+06	2088892	2.29088e+06	1.59822e+06	2.09258e+06	2.24398e+06	2.73156e+06
3699	Acylcarnitine 20:1; [M]+	2.60384e+08	5.03557e+07	2.63305e+08	2.4034e+08	2.63159e+08	2.70297e+08	1.02166e+08	1.06006e+08	1.04149e+08	8.8205e+07	9.11453e+07	8.82489e+07	1.17432e+08	1.21846e+08	1.19711e+08	1.01385e+08	1.04765e+08	1.01436e+08
4182	Acylcarnitine 20:4; [M]+	3.28509e+08	1.76746e+07	1.78316e+08	1.74889e+08	1.44981e+08	287582350	5.62939e+07	5.86091e+07	4.25438e+07	1.2141e+08	1.2382e+08	5.4305e+07	6.47056e+07	6.73668e+07	4.89009e+07	1.39552e+08	1.42322e+08	6.24195e+07
2547	Acylcarnitine 24:0; [M]+	284589	220621	166037	166554	182252	155883	181642	366812	189294	257364	290632	161328	208784	421623	217580	295820	334060	185435
3409	Acylcarnitine 6:0; [M]+	3.18064e+06	4.55763e+06	4.07876e+06	3.20812e+06	2.38631e+06	2.88989e+06	536289	633965	533693	645612	534156	834887	616424	728696	613440	742082	613973	959640
4409	Cer[NDS] 40:0; Cer[NDS](d18:0/22:0); [M+H]+	557966	6.17701e+06	1.13834e+06	280430	963915	772694	572382	256511	189937	217958	340275	234976	657911	294840	218319	250526	391121	270088
3696	Cer[NDS] 41:0; Cer[NDS](d18:0/23:0); [M+H]+	5.31015e+06	3.23776e+08	1.16487e+07	1.22693e+07	8.2953e+06	6.07395e+06	7.48484e+06	850787	3.09718e+06	1.50193e+06	14717.1	1.58037e+06	8.60327e+06	977916	3.55997e+06	1.72636e+06	16916.2	1.81652e+06
3016	Cer[NDS] 42:0; Cer[NDS](d18:0/24:0); [M+H]+	1.12489e+07	2.60967e+06	1.28676e+07	1.10705e+07	7.22994e+06	9.98678e+06	1.35001e+06	2.70725e+06	1.96097e+06	1.68706e+06	1.44592e+06	2.27257e+06	1.55173e+06	3.11178e+06	2.25398e+06	1.93915e+06	1.66197e+06	2612152
4186	Cer[NDS] 42:1; Cer[NDS](d18:0/24:1); [M+H]+	3.54695e+09	4.54421e+08	3.52246e+09	3.39234e+09	2.99e+09	3.09594e+09	1.25414e+09	1.28078e+09	8.22346e+08	1.07961e+09	1.10632e+09	1.2968e+09	1.44154e+09	1.47216e+09	9.45225e+08	1.24094e+09	1.27163e+09	1.49058e+09
4687	Cer[NS] 34:1; Cer[NS](d18:1/16:0); [M+H]+	1.46455e+07	1.46139e+07	6.42525e+07	2.22266e+07	1.55892e+07	1.80421e+07	3.10787e+07	3.22964e+07	2.1306e+07	2.62196e+07	2.78156e+07	3.79676e+07	3.57227e+07	3.71223e+07	2.44896e+07	3.01375e+07	3.1972e+07	4.36409e+07
3017	Cer[NS] 36:1; Cer[NS](d18:1/18:0); [M+H]+	2.10866e+06	1.42798e+07	136814	97281.4	1.14289e+06	1.06931e+06	420983	108117	241064	576290	465509	315625	483888	124272	277085	662403	535068	362787
4184	Cer[NS] 38:1; Cer[NS](d18:1/20:0); [M+H]+	2.19443e+07	4.40684e+09	2.80561e+07	9.26916e+07	3.48721e+07	3.71892e+07	1.63455e+07	2.03786e+07	1.15894e+07	2.13018e+07	1.30883e+07	9.78845e+06	1.8788e+07	2.34237e+07	1.33211e+07	2.44848e+07	1.50441e+07	1.12511e+07
4685	Cer[NS] 40:1; Cer[NS](d18:1/22:0); [M+H]+	4.40246e+08	7.12604e+07	4.46749e+08	5.74013e+08	4.00164e+08	4.3239e+08	2.19257e+08	2.22071e+08	1.427e+08	1.86377e+08	2.99932e+07	2.10646e+08	2.5202e+08	2.55254e+08	1.64023e+08	2.14226e+08	3.44749e+07	2.42121e+08
3892	Cer[NS] 41:1; Cer[NS](d18:1/23:0); [M+H]+	4.30359e+06	4.13402e+06	3.05206e+06	3.77882e+06	2.8456e+06	3.77321e+06	935924	355553	285632	442345	395979	1.52982e+06	1.07577e+06	408681	328312	508442	455148	1.75841e+06
4463	Cer[NS] 42:1; Cer[NS](d18:1/24:0); [M+H]+	5.63572e+06	1.70876e+06	6.18908e+06	6.11917e+06	5.12393e+06	5.63672e+06	2.30444e+06	2.46447e+06	2.26263e+06	2.17578e+06	2.33378e+06	1.8852e+06	2.64878e+06	2.83272e+06	2.60073e+06	2.50089e+06	2.68251e+06	2.1669e+06
4183	Cer[NS] 42:2; Cer[NS](d18:1/24:1); [M+H]+	5.3133e+06	2.99347e+07	9.4907e+06	1.18273e+07	8.77637e+06	9.03202e+06	5.09302e+06	3.70598e+06	3.58768e+06	3.56357e+06	5.74828e+06	4.01531e+06	5.85404e+06	4.25975e+06	4.12377e+06	4.09605e+06	6.60722e+06	4.6153e+06
2745	Cer[NS] 42:2; Cer[NS](d18:1/24:1); [M+H]+	2.12447e+07	276432	1.47016e+07	1.20657e+07	1.17873e+07	1.17416e+07	154142	1.74367e+07	9.49697e+06	1.26815e+07	220363	8.76112e+06	177175	2.00422e+07	1.09161e+07	1.45764e+07	253291	1.00702e+07
4684	Cer[NS] 42:3; Cer[NS](d18:1/24:2); [M+H]+	2.13159e+07	5.22748e+08	4.81392e+07	4.56727e+07	3.99259e+07	2.51669e+07	2.85689e+07	9.14328e+06	1.0735e+07	8.20359e+06	1.2297e+07	2.32144e+07	3.28378e+07	1.05095e+07	1.23391e+07	9.42942e+06	1.41345e+07	2.66833e+07
4462	Cer[NS] 43:1; Cer[NS](d18:1/25:0); [M+H]+	1.77725e+06	8.65571e+06	1.47105e+06	5.69178e+06	1.82889e+06	1.46949e+06	5.81112e+06	6.69539e+06	4.0288e+06	6.36876e+06	6.0653e+06	5.2644e+06	6.67945e+06	7.69585e+06	4.6308e+06	7.32041e+06	6.97161e+06	6.05103e+06
4464	Cer[NS] 43:1; Cer[NS](d18:1/25:0); [M+H]+	3.9109e+07	1.55787e+06	3.74696e+07	3.60793e+07	3.15945e+07	3.84975e+07	7.42789e+06	1.3296e+07	9.37244e+06	1.24208e+07	1.22429e+07	1.54685e+07	8.53781e+06	1.52827e+07	1.07729e+07	1.42768e+07	1.40723e+07	1.77799e+07
2746	Cer[NS] 43:2; Cer[NS](d18:1/25:1); [M+H]+	660705	1.7238e+07	941209	652069	561012	376113	612143	327608	251158	208667	311256	182504	703612	376561	288688	239847	357766	209775
5275	DG 36:3; DG(18:1/18:2); [M+NH4]+	1.24665e+07	5.45092e+06	1.00581e+07	1.35715e+07	8.42712e+06	1.24317e+07	2.16271e+06	1.88253e+06	1.40945e+06	1.8501e+06	1.81971e+06	4.30401e+06	2.48588e+06	2.16382e+06	1.62006e+06	2.12655e+06	2.09162e+06	4.94714e+06
4683	DG 36:4; DG(18:2/18:2); [M+NH4]+	826656	9.80082e+06	2.53467e+06	3.0121e+06	1.13708e+06	993230	2.01374e+06	2.29402e+06	1.91469e+06	546127	808466	577076	2.31465e+06	2.63681e+06	2.20079e+06	627732	929272	663306
4461	GlcCer[NS] 33:1; GlcCer[NS](d17:1/16:0); [M+H]+	2.21193e+06	5.1345e+07	9.45357e+06	3.75537e+07	7.98137e+06	1.04953e+07	1.3991e+07	3.45575e+06	2.24727e+06	2.85665e+06	495989	2.62159e+06	1.60816e+07	3.97212e+06	2.58307e+06	3.28351e+06	570103	3.01333e+06
5012	GlcCer[NS] 34:1; GlcCer[NS](d18:1/16:0); [M+H]+	506267	172334	69947.4	116495	63122.6	387665	35283.5	206317	57905.3	210439	144243	210002	40555.7	237146	66557.9	241884	165797	241382
4686	GlcCer[NS] 34:1; GlcCer[NS](d18:1/16:0); [M+H]+	138738	599095	204746	317916	233673	284862	190264	145629	155558	95266.5	119219	193994	218695	167389	178802	109502	137034	222982
5008	GlcCer[NS] 34:1; GlcCer[NS](d18:1/16:0); [M+H]+	1.99346e+06	86641.3	564002	728636	617903	502786	197149	550980	367125	225789	206299	321329	226608	633311	421982	259528	237125	369343
3063	GlcCer[NS] 34:2; GlcCer[NS](d18:1/16:1); [M+H]+	1.69969e+06	1.61949e+07	3.73291e+06	182203	1.882e+06	942451	490057	884329	518626	740182	447368	462847	563284	1.01647e+06	596122	850784	514217	532008
5009	GlcCer[NS] 36:1; GlcCer[NS](d18:1/18:0); [M+H]+	1.78934e+06	541374	1.62994e+06	1.82314e+06	1.27771e+06	1.75839e+06	682536	231294	441864	612722	602709	729075	784524	265856	507890	704279	692769	838017
5007	GlcCer[NS] 36:4; GlcCer[NS](d17:3/19:1); [M+H]+	316472	2.30255e+06	501108	571533	634620	420989	286085	261815	214597	209465	182244	265132	328833	300937	246663	240764	209476	304750
4744	GlcCer[NS] 38:1; GlcCer[NS](d18:1/20:0); [M+H]+	2.06045e+09	2.06428e+08	1.89063e+09	2.22113e+09	1.74749e+09	1.87141e+09	7.42504e+08	6.32295e+08	3.93746e+08	5.6814e+08	6.11127e+07	7.19236e+08	8.53453e+08	7.26776e+08	4.52582e+08	653035008	7.02445e+07	8.26708e+08
5347	GlcCer[NS] 40:1; GlcCer[NS](d18:1/22:0); [M+H]+	1.11657e+06	259757	698230	1.09206e+06	961178	709585	269147	193821	248973	285406	341892	673324	309364	222783	286176	328053	392980	773935
4747	GlcCer[NS] 40:2; GlcCer[NS](d18:1/22:1); [M+H]+	3.06721e+08	2.47124e+09	6.79883e+08	7.24717e+08	5.55335e+08	3.99077e+07	2.9582e+08	9.51532e+07	9.77616e+07	7.31731e+07	6.78377e+06	7.51626e+06	3.40023e+08	1.09371e+08	1.1237e+08	8.4107e+07	7.79744e+06	8.63938e+06
5348	GlcCer[NS] 41:1; GlcCer[NS](d18:1/23:0); [M+H]+	1.07592e+07	1.22113e+06	9.97235e+06	1.18174e+07	7.72799e+06	8.80688e+06	2.74511e+06	2.1011e+06	1.69537e+06	2.41682e+06	2.45303e+06	4.1199e+06	3.1553e+06	2.41506e+06	1.94871e+06	2.77795e+06	2.81957e+06	4.73552e+06
5403	GlcCer[NS] 42:1; GlcCer[NS](d18:1/24:0); [M+H]+	359157	222969	242421	214314	163982	244049	61210.7	397222	159040	267868	319519	230814	70357.2	456577	182804	307895	367263	265304
4748	GlcCer[NS] 42:2; GlcCer[NS](d18:1/24:1); [M+H]+	4.86622e+06	1.14933e+07	8.03061e+06	3.09735e+06	1.64644e+06	6.25427e+06	4.27839e+06	1.07597e+06	2.58387e+06	5.94263e+06	959912	5.33244e+06	4.91769e+06	1.23675e+06	2969968	6.83061e+06	1.10335e+06	6.12924e+06
5349	GlcCer[NS] 42:2; GlcCer[NS](d18:1/24:1); [M+H]+	2.13955e+06	1.19726e+07	9.61936e+06	2.96401e+06	1.96215e+06	9.97798e+06	642263	380648	430065	2.45607e+06	586051	822507	738233	437526	494328	2.82307e+06	673622	945410
5407	GlcCer[NS] 42:3; GlcCer[NS](d18:1/24:2); [M+H]+	1.10793e+06	267205	606985	731425	522449	722246	1.72627e+06	1.72645e+06	599209	1.30728e+06	1.72663e+06	925852	1.98422e+06	1.98442e+06	688746	1.50262e+06	1.98463e+06	1.0642e+06
5075	GlcCer[NS] 42:3; GlcCer[NS](d18:1/24:2); [M+H]+	420840	2.15343e+06	2.11591e+06	2.02976e+06	1.6444e+06	1.83627e+06	582593	1.27181e+06	611314	934252	548960	750766	669647	1.46185e+06	702660	1.07385e+06	630989	862949
5409	GlcCer[NS] 43:1; GlcCer[NS](d18:1/25:0); [M+H]+	187495	889699	159106	218699	187456	154073	391822	241998	215771	161933	349557	151109	450370	278159	248013	186130	401789	173688
3501	LysoPC 14:0; [M+H]+	578638	420925	441779	401283	325784	397288	279930	265039	182784	221435	239045	305915	321758	304643	210097	254523	274765	351627
5073	LysoPC 14:0; [M+H]+	1.37159e+07	673733	1.14367e+07	1.2503e+07	9.18407e+06	1.27632e+07	4.45622e+06	3.91881e+06	2.17387e+06	3.47982e+06	3.87929e+06	5.70725e+06	5.12209e+06	4.50438e+06	2.4987e+06	3.99979e+06	4.45895e+06	6.56006e+06
5078	LysoPC 15:0; [M+H]+	2.34426e+06	1.71461e+07	2.88411e+06	3.19762e+06	2.33569e+06	2.13213e+06	1.1646e+06	696510	599060	609465	695215	388795	1.33862e+06	800586	688575	700535	799098	446891
5408	LysoPC 15:0; [M+H]+	8.91053e+06	543291	5.32167e+06	7.1601e+06	4.86604e+06	6.67363e+06	2.46071e+06	2.24684e+06	1.36863e+06	2.14109e+06	1.90449e+06	2.93112e+06	2.8284e+06	2.58258e+06	1.57314e+06	2.46102e+06	2.18907e+06	3.36911e+06
5931	LysoPC 16:0; [M+H]+	470397	130053	23196.6	13786.4	24920.8	170355	33776.1	151334	61780.6	173220	126324	149771	38823.1	173947	71012.1	199104	145200	172151
5404	LysoPC 16:0; [M+H]+	213722	8.40561e+06	412157	388602	356595	236126	200986	76948.2	175922	119684	133691	130824	231018	88446.2	202209	137567	153668	150372
5929	LysoPC 16:0; [M+H]+	2.54103e+06	539307	1.42645e+06	1.72622e+06	1.07342e+06	1.15314e+06	937308	880749	667542	856862	793656	1.11582e+06	1.07737e+06	1.01236e+06	767290	984898	912249	1.28255e+06
5930	LysoPC 16:0; [M+H]+	203880	1.83345e+06	271983	289327	202583	190731	183425	358336	64966.7	79672.9	78439.5	132001	210833	411881	74674.3	91578	90160.4	151725
6522	LysoPC 17:0; [M+H]+	1.27561e+06	713583	548053	664256	403280	651629	246054	221753	169006	210186	202540	386166	282820	254889	194260	241594	232805	443869
5650	LysoPC 17:0; [M+H]+	919500	720899	555814	657583	452999	630562	400671	427861	229837	385237	354437	508831	460542	491794	264181	442801	407399	584864
6228	LysoPC 17:0; [M+H]+	429981	299201	220009	276238	208481	262717	201088	182019	112787	168609	171715	223295	231136	209218	129640	193803	197373	256661
5974	LysoPC 17:0; [M+H]+	1.03502e+07	650595	5.40491e+06	7.05371e+06	4.71097e+06	6.58085e+06	5.2413e+06	4.10728e+06	3.18121e+06	5.03629e+06	4.55386e+06	6.03297e+06	6.02449e+06	4.72101e+06	3.65657e+06	5788840	5.23432e+06	6.93445e+06
6559	LysoPC 17:1; [M+H]+	5.83481e+06	152784	2.77218e+06	3.06565e+06	181306	3.08747e+06	2.11693e+06	2.01499e+06	1.57049e+06	2.17212e+06	2.07331e+06	3.37744e+06	2.43325e+06	2.31608e+06	1.80516e+06	2496688	2.38311e+06	3.88212e+06
5976	LysoPC 18:0; [M+H]+	1.20379e+06	6.74766e+06	1.44208e+06	1.42919e+06	784003	748650	1.10724e+06	14138.8	444931	461613	430894	591598	1.27269e+06	16251.5	511415	530589	495280	679997
6560	LysoPC 18:0; [M+H]+	933058	3.21089e+06	1.35738e+06	1.51979e+06	988102	921350	1.04198e+06	350010	465061	563754	398778	805899	1.19768e+06	402311	534552	647993	458365	926320
7421	LysoPC 18:0; [M+H]+	810730	702319	497718	554649	538673	497799	1.17087e+06	1.54188e+06	943870	1.27711e+06	1.40976e+06	629546	1.34582e+06	1.77228e+06	1.08491e+06	1.46794e+06	1.62041e+06	723616
8033	LysoPC 18:1; [M+H]+	760593	363826	245871	427805	258391	269483	935632	1.03417e+06	734102	992248	1.05538e+06	643766	1.07544e+06	1.1887e+06	843796	1.14051e+06	1.21308e+06	739961
6274	LysoPC 18:2; [M+H]+	2.81271e+06	265470	1.27001e+06	1.47503e+06	1.01011e+06	1.49979e+06	1.44719e+06	1.34149e+06	958307	1.28632e+06	1.29298e+06	1.53399e+06	1.66344e+06	1.54195e+06	1.1015e+06	1.47853e+06	1.48618e+06	1.76321e+06
6276	LysoPC 18:2; [M+H]+	988783	1.64838e+06	510041	644719	469796	654758	527569	468730	365113	476391	421571	526046	606401	538770	419670	547576	484565	604651
6277	LysoPC 19:0; [M+H]+	277687	144613	676706	622030	413245	437133	590115	136434	107039	88601.8	114433	151727	678293	156821	123034	101841	131533	174399
7733	LysoPC 19:0; [M+H]+	609556	58108.6	146331	167489	101329	143433	928591	1.21325e+06	742501	959898	1.20984e+06	670114	1.06735e+06	1.39454e+06	853449	1.10333e+06	1.39063e+06	770246
8411	LysoPC 19:0; [M+H]+	428470	237190	71602.8	204488	74450.3	49407.3	425517	546643	388222	472842	523447	365257	489100	628325	446232	543496	601663	419836
6607	LysoPC 19:1; [M+H]+	1.51756e+07	650127	7.4947e+06	9.42035e+06	6.40876e+06	9.22507e+06	7.6684e+06	8.70389e+06	6.31438e+06	8.16814e+06	8.19744e+06	9.93983e+06	8.81426e+06	1.00045e+07	7.25791e+06	9.38866e+06	9.42235e+06	1.14251e+07
7142	LysoPC 20:0; [M+H]+	781251	397691	375725	435284	198269	400248	404287	323139	266270	364067	329467	571650	464697	371424	306058	418468	378697	657069
6608	LysoPC 20:0; [M+H]+	4.17668e+06	1.00786e+07	1.94288e+06	2.34894e+06	1.67191e+06	2.39981e+06	7.56768e+06	1.96095e+06	1.56799e+06	1.31217e+06	1.53263e+06	2.11936e+06	8.69849e+06	2.25396e+06	1.80229e+06	1.50824e+06	1.76164e+06	2.43604e+06
4510	LysoPC 20:0; [M+H]+	631996	384958	353098	313049	256220	339293	510615	573756	422049	446247	541159	488222	586914	659490	485114	512928	622022	561175
8085	LysoPC 20:0; [M+H]+	2.27305e+07	1.73391e+06	4.50581e+06	5.37212e+06	3.9206e+06	4.47964e+06	3.05813e+07	3.66045e+07	2.46819e+07	3.09225e+07	3.80854e+07	2.2552e+07	3.5151e+07	4.20742e+07	2.83699e+07	3.55431e+07	4.37763e+07	2.59218e+07
8084	LysoPC 20:0; [M+H]+	3.75829e+06	6.68937e+06	2.62159e+06	774593	1.9143e+06	728249	9.42204e+06	7.33896e+06	4.41723e+06	3.71468e+06	5.33447e+06	3.55136e+06	1.08299e+07	8.43559e+06	5.07728e+06	4.26975e+06	6.13158e+06	4.08202e+06
8743	LysoPC 20:2; [M+H]+	1.20714e+08	4.69121e+07	3.6182e+07	3.99465e+07	2.84671e+07	4.27876e+07	8.07117e+07	8.80311e+07	5.55703e+07	7.46957e+07	7.46666e+07	7.10288e+07	9.27721e+07	1.01185e+08	6.38739e+07	8.58571e+07	8.58236e+07	8.16423e+07
8152	LysoPC 21:0; [M+H]+	603439	51379.3	13089.8	20409.1	24203.1	14499.7	867013	1.25134e+06	878984	1.26718e+06	1.64811e+06	873646	996567	1.43833e+06	1.01033e+06	1.45653e+06	1.89438e+06	1.00419e+06
8137	LysoPC 22:0; [M+H]+	428419	93755.1	19213.6	25108.6	39680.5	18148.2	618084	896910	590338	766456	838689	477358	710441	1.03093e+06	678550	880984	964010	548688
6898	LysoPC 22:0; [M+H]+	691519	361788	232633	359254	233661	384150	401752	386255	276266	360650	350277	447680	461784	443971	317547	414540	402618	514574
9458	LysoPC 22:6; [M+H]+	3.20333e+06	402556	562966	1.26817e+06	960428	1.10041e+06	2.03196e+06	2.56893e+06	1.63589e+06	2.05135e+06	2.11487e+06	1.66957e+06	2.33558e+06	2.9528e+06	1.88033e+06	2.35788e+06	2.43088e+06	1.91904e+06
11159	LysoPC 23:0; [M+H]+	2.72437e+06	1.41098e+07	1.499e+06	4.13231e+06	8.25781e+06	2.87018e+06	891158	723226	399680	720525	868530	1.84125e+06	1.02432e+06	831294	459403	828189	998310	2.11638e+06
8474	LysoPC 23:0; [M+H]+	7.91086e+07	2.69301e+07	1.91289e+07	2.27574e+07	1.5694e+07	2.00237e+07	9.27261e+07	1.19415e+08	6.43415e+07	9.18505e+07	8.68377e+07	8.88974e+07	1.06582e+08	1.37258e+08	7.39557e+07	1.05575e+08	9.98134e+07	1.02181e+08
13018	LysoPC 23:0; [M+H]+	3.39621e+07	7.3593e+07	5.53263e+07	5.65287e+07	3.77361e+07	5.78797e+07	6.60412e+06	7.39606e+06	4.15129e+06	4.96876e+06	4.87605e+06	1.0089e+07	7.59094e+06	8.50122e+06	4.7716e+06	5.71122e+06	5.60465e+06	1.15966e+07
9527	LysoPC 24:0; [M+H]+	1.64654e+07	1.17371e+07	9.18987e+06	1.35622e+07	7.29795e+06	1.11017e+07	7.99154e+06	8.90856e+06	5.36329e+06	7.60256e+06	8.08211e+06	1.07317e+07	9.18568e+06	1.02397e+07	6.1647e+06	8.73858e+06	9.28978e+06	1.23353e+07
9136	LysoPC 24:0; [M+H]+	1.64963e+06	269300	205407	193278	162543	678579	420775	1.60294e+06	1.04647e+06	1.30013e+06	1.39456e+06	1.31818e+06	483649	1.84246e+06	1.20284e+06	1.4944e+06	1.60295e+06	1.51515e+06
9135	LysoPC 24:1; [M+H]+	458371	879275	495387	595333	491578	193854	1.38697e+06	1.33422e+06	784205	291396	363208	333102	1.59421e+06	1.53358e+06	901385	334938	417481	382875
10449	LysoPC 24:1; [M+H]+	6.46701e+07	5.56175e+07	4.47042e+07	7.6905e+07	3.72443e+07	5.3982e+07	1.47904e+07	1.41425e+07	9.04739e+06	1.53898e+07	1.39001e+07	2.22362e+07	1.70004e+07	1.62557e+07	1.03993e+07	1.76894e+07	1.59771e+07	2.55589e+07
10680	LysoPC 24:2; [M+H]+	2.43341e+06	1.51475e+06	959635	1.94564e+06	946391	1.50963e+06	356797	1.22928e+06	933096	306881	319915	503527	410112	1.41297e+06	1.07252e+06	352737	367718	578767
11158	LysoPC 25:0; [M+H]+	9.46023e+07	1.12808e+08	1.14185e+08	163601416	7.62052e+07	1.35817e+08	3.76922e+07	3.67364e+07	2.63163e+07	3.86365e+07	4.419e+07	6.48018e+07	4.33244e+07	4.22257e+07	3.02486e+07	4.44098e+07	5.07931e+07	7.44848e+07
8526	LysoPC 26:0; [M+H]+	647346	167695	44856.6	46258.7	49907.2	38088.4	597339	635894	465342	605016	630592	183599	686597	730913	534875	695421	724818	211033
8382	LysoPE 17:1; [M+H]+	894715	108431	43216.8	58124.2	37471.8	35993.1	856766	1.03707e+06	784570	804508	820983	769185	984789	1.19204e+06	901804	924722	943659	884120
7206	LysoPE 17:1; [M+H]+	704886	61669.4	274036	362594	193027	146788	504186	466737	407820	479868	476153	703969	579524	536479	468758	551572	547303	809160
10783	LysoPE 17:1; [M+H]+	9.59607e+06	8.03719e+06	7.33767e+06	8.59513e+06	3.98121e+06	7.64893e+06	6.58261e+06	5.65263e+06	4.01836e+06	6.08508e+06	5.90571e+06	8.55922e+06	7.56622e+06	6.49728e+06	4.6188e+06	6.99435e+06	6.78818e+06	9.83818e+06
11231	LysoPE 18:1; [M+H]+	2.46192e+08	1.04089e+08	2.64309e+08	3.19687e+08	1.84678e+08	3.25488e+08	4.05041e+07	3.1331e+07	2.37603e+07	2.97477e+07	3.00765e+07	8.79701e+07	4.65565e+07	3.60126e+07	2.73107e+07	3.41928e+07	3.45707e+07	1.01115e+08
8809	LysoPE 18:2; [M+H]+	2.68387e+09	1.13806e+08	3.52972e+08	4.35453e+08	2.97876e+08	3.68467e+08	1.73411e+09	2.02588e+09	1.24477e+09	1.5694e+09	1.79604e+09	1.79286e+09	1.99322e+09	2.3286e+09	1.43077e+09	1.80391e+09	2.06442e+09	2.06076e+09
10004	LysoPE 20:4; [M+H]+	7.84249e+06	3.72093e+06	2.10611e+06	4.72535e+06	2.32598e+06	3.19512e+06	2.61305e+06	3.10694e+06	2.18387e+06	2.81167e+06	3.55892e+06	7.83391e+06	3.00351e+06	3.57119e+06	2.5102e+06	3.2318e+06	4.09071e+06	9.00449e+06
10451	LysoPE 22:6; [M+H]+	9.47081e+07	5.9154e+07	4.41444e+07	5.84752e+07	2.94164e+07	4.2402e+07	3.71033e+07	3.70667e+07	2.32413e+07	3.44905e+07	3.61549e+07	3.99307e+07	4.26475e+07	4.26054e+07	2.67141e+07	3.96443e+07	4.15573e+07	4.58974e+07
8812	PC 28:0; PC(14:0/14:0); [M+H]+	3.43634e+08	5.582e+08	9.58884e+07	1.13858e+08	6.82815e+07	6.86024e+07	3.43658e+08	1.52845e+08	1.13093e+08	1.22078e+08	1.21052e+08	1.42605e+08	3.95009e+08	1.75684e+08	1.29992e+08	1.40319e+08	1.3914e+08	1.63914e+08
10736	PC 32:0; PC(16:0/16:0); [M+H]+	6.56672e+06	265521	84090.5	776771	557646	715591	918982	2.42954e+06	2.60703e+06	964981	2.68861e+06	4.36549e+06	1.0563e+06	2.79258e+06	2.99658e+06	1.10917e+06	3.09035e+06	5.0178e+06
8675	PC 32:0; PC(16:0/16:0); [M+H]+	2.92061e+06	163831	274004	72442.8	76317.9	224984	1.13655e+06	2.28597e+06	1.97712e+06	2.08434e+06	2.22321e+06	2.24406e+06	1.30638e+06	2.62755e+06	2.27255e+06	2.39579e+06	2.55541e+06	2.57938e+06
9155	PC 32:2; PC(16:1/16:1); [M+H]+	1.39101e+07	5.7709e+06	2.5126e+06	7.73229e+06	4.15619e+06	6.4258e+06	6.02886e+06	6.27029e+06	6.28389e+06	6.1674e+06	7.26488e+06	1.12584e+07	6.92972e+06	7.20723e+06	7.22287e+06	7.08897e+06	8.35044e+06	1.29407e+07
9954	PC 34:1; PC(16:0/18:1); [M+H]+	3.77356e+06	490253	532555	87183.5	114171	851976	3.38462e+06	5.16563e+06	4.48836e+06	4.1619e+06	5.40443e+06	4.56755e+06	3.89037e+06	5.93751e+06	5.15904e+06	4.78379e+06	6.21198e+06	5.25005e+06
9508	PC 34:1; PC(16:0/18:1); [M+H]+	2.40721e+07	2.58762e+06	9.94412e+06	1.16027e+07	7.26516e+06	2.98071e+07	2.09605e+07	8.0268e+07	6.16683e+07	6.53474e+07	7.53064e+07	6.10717e+07	2.40925e+07	9.22621e+07	7.08831e+07	7.51119e+07	8.6559e+07	7.01974e+07
10681	PC 34:1; PC(16:0/18:1); [M+H]+	7.43334e+06	1.5081e+06	871724	3.59367e+06	2.31423e+06	1.41059e+06	3.11618e+06	4.25939e+06	3.08393e+06	3.44279e+06	5.07757e+06	4.18101e+06	3.58182e+06	4.89585e+06	3.54475e+06	3.95723e+06	5.83629e+06	4.80575e+06
8722	PC 34:2; PC(17:1/17:1); [M+H]+	3.19667e+06	0	0	0	25068.6	339015	154522	416369	4.28613e+06	252767	1.08402e+07	1.08196e+07	177612	478585	4.92659e+06	290537	1.246e+07	1.24363e+07
11098	PC 34:3; PC(16:1/18:2); [M+H]+	4.25863e+06	1.91707e+06	264931	1.65181e+06	930396	524381	3.44599e+06	3.29926e+06	2.35504e+06	3.15028e+06	3.16505e+06	3.9156e+06	3.96091e+06	3.79225e+06	2.70695e+06	3.62102e+06	3.63799e+06	4.50068e+06
9509	PC 34:3; PC(16:1/18:2); [M+H]+	8.2301e+07	4.33532e+07	3.26193e+07	3.82323e+07	2.58641e+07	8.05369e+06	7.03704e+07	1.96753e+07	1.61775e+07	1.65327e+07	1.96132e+07	1.5906e+07	8.08855e+07	2.26152e+07	1.85949e+07	1.90031e+07	2.25439e+07	1.82828e+07
9154	PC 35:1; PC(17:0/18:1); [M+H]+	2.25428e+06	2.60162e+06	2.28505e+06	2.84123e+06	1.24032e+06	1.57313e+06	1.16103e+06	848241	646256	852598	637394	1.5492e+06	1.33451e+06	974989	742823	979998	732636	1.78069e+06
8492	PC 35:1; PC(17:0/18:1); [M+H]+	2.56553e+06	537956	228205	852408	219967	397957	1.2251e+06	1.6476e+06	652865	1.22653e+06	1.57987e+06	2.28768e+06	1.40816e+06	1.89379e+06	750420	1.40981e+06	1815940	2.62951e+06
11544	PC 35:4; PC(15:0/20:4); [M+H]+	1.83489e+07	981173	1.59714e+06	2.19688e+06	3.99712e+06	5.37611e+06	5.17317e+06	3.3076e+06	2.58509e+06	3.03775e+06	2.9669e+06	5.00638e+06	5.94617e+06	3.80184e+06	2.97137e+06	3.49167e+06	3.41023e+06	5.75446e+06
10739	PC 36:0; PC(18:0/18:0); [M+H]+	8.77832e+06	4.88009e+06	3.33015e+06	6.46049e+06	2.82166e+06	4.98534e+06	5.59495e+06	1.49348e+06	4.30208e+06	4.88166e+06	5.96095e+06	1.11515e+07	6.43098e+06	1.71665e+06	4.94492e+06	5.6111e+06	6.85167e+06	1.28178e+07
10055	PC 36:1; PC(18:0/18:1); [M+H]+	1.73965e+06	394834	300587	1.72883e+06	421140	550409	490917	619754	454039	1.7572e+06	980604	3.76144e+06	564273	712360	521884	2.01977e+06	1.12713e+06	4.3235e+06
8888	PC 36:2; PC(18:1/18:1); [M+H]+	8.97771e+07	1.90484e+07	1.18829e+07	1.52456e+07	9.2849e+06	1.37698e+07	6.11108e+07	6.67025e+07	4.20942e+07	5.87196e+07	6.05015e+07	7.34791e+07	7.02424e+07	7.66696e+07	4.83842e+07	6.74938e+07	6.9542e+07	8.44587e+07
8721	PC 36:4; PC(18:2/18:2); [M+H]+	4.35957e+07	7.73512e+06	4.88543e+06	4.6796e+06	3.57794e+06	4.9809e+06	3.30611e+07	3.80274e+07	2.03921e+07	2.80214e+07	2.98866e+07	3.13456e+07	3.80012e+07	4.37096e+07	2.34392e+07	3.22085e+07	3.43525e+07	3.60294e+07
11545	PC 36:5; PC(16:0/20:5); [M+H]+	3.9376e+06	6.04683e+06	5.06123e+06	7.93383e+06	1.05127e+06	1.69082e+06	874523	1.44795e+06	834533	1.21041e+06	874612	1.23606e+06	1.0052e+06	1.66431e+06	959234	1.39127e+06	1.0053e+06	1.42076e+06
9349	PC 36:5; PC(16:1/20:4); [M+H]+	2.47788e+07	5.2995e+06	3.14798e+06	3.32693e+06	1.97054e+06	3.21567e+06	1.75243e+07	2.00296e+07	1.57011e+07	2.19776e+07	1.9362e+07	1.75262e+07	2.01429e+07	2.30226e+07	1.80472e+07	2.52616e+07	2.22552e+07	2.0145e+07
10401	PC 37:4; PC(17:0/20:4); [M+H]+	1.96274e+06	1.94666e+06	1.61065e+06	2.89976e+06	1.23127e+06	1.38356e+06	1.01189e+06	874913	639279	913001	866506	1.27063e+06	1.16309e+06	1.00565e+06	734804	1.04943e+06	995984	1.46049e+06
10406	PC 37:4; PC(17:0/20:4); [M+H]+	7.20193e+06	872636	515627	847801	442269	576435	3.34015e+06	2.97277e+06	2.53707e+06	897597	3.27653e+06	4.61587e+06	3.83925e+06	3.41697e+06	2.91617e+06	1.03172e+06	3.76613e+06	5.3056e+06
9192	PC 38:0; PC(19:0/19:0); [M+H]+	9.14369e+08	1.07947e+09	8.43791e+08	9.16712e+08	8.80119e+08	8.55911e+08	4.46029e+06	3.42179e+08	3.57805e+08	3.53301e+08	3.41101e+08	3.41222e+08	5.12677e+06	3.9331e+08	4.1127e+08	4.06093e+08	3.92071e+08	3.92209e+08
12177	PC 38:1; PC(20:0/18:1); [M+H]+	4.41004e+08	1.32772e+08	4.81993e+08	6.51606e+08	3.78007e+08	5.08909e+08	6.32858e+07	4.58167e+07	3.65725e+07	5.60155e+07	4.89326e+07	6.33358e+07	7.27423e+07	5.26628e+07	4.20373e+07	6.43857e+07	5.62444e+07	7.27997e+07
10054	PC 38:5; PC(16:0/22:5); [M+H]+	5.21115e+06	1.69579e+06	1.82288e+06	1.12781e+06	651700	2.26112e+06	1.80858e+06	1.90217e+06	497777	520787	429531	3.60651e+06	2.07883e+06	2.1864e+06	572158	598606	493714	4.14542e+06
11487	PC 38:5; PC(18:1/20:4); [M+H]+	4.9915e+07	3.67779e+07	2.79518e+07	3.31266e+07	2.06823e+07	2.74557e+07	2.95805e+07	3.06772e+07	2.58343e+07	3.07437e+07	2.82616e+07	2.95169e+07	3.40005e+07	3.52611e+07	2.96945e+07	3.53376e+07	3.24846e+07	3.39274e+07
10506	PC 39:4; PC(19:0/20:4); [M+H]+	1.241e+10	9.67154e+09	8.33782e+09	1.01607e+10	6.41302e+09	8.8782e+09	4.57473e+09	4.1812e+09	3.17693e+09	3.91474e+09	4.10627e+09	5.35422e+09	5.25831e+09	4.80598e+09	3.65165e+09	4.49971e+09	4.71986e+09	6.15428e+09
8493	PC 40:2; PC(20:1/20:1); [M+H]+	788479	0	0	0	0	0	1.58525e+06	1.47262e+06	1.48026e+06	1.71889e+06	1.94411e+06	1.39981e+06	1.82213e+06	1.69266e+06	1.70145e+06	1.97574e+06	2.23461e+06	1.60898e+06
8720	PC 40:4; PC(20:2/20:2); [M+H]+	140415	389938	0	0	0	100691	72853.4	133513	99485.3	70011.8	126633	66771.8	83739.6	153463	114351	80473.4	145555	76749.2
11547	PC 40:4; PC(20:2/20:2); [M+H]+	3.3817e+07	9.23741e+06	9.30213e+06	1.43778e+07	2.74026e+07	1.20289e+07	7.90368e+07	7.64681e+07	5.40473e+07	6.33966e+07	1.51348e+07	6.8528e+07	9.08469e+07	8.78944e+07	6.21233e+07	7.28696e+07	1.73963e+07	7.87679e+07
12178	PC 40:4; PC(20:2/20:2); [M+H]+	8.2033e+07	4.91054e+08	8.80096e+07	1.67292e+08	6.29625e+07	1.18799e+08	4.06693e+07	3.54073e+07	2.31621e+07	3.23408e+07	3.51296e+07	5.50387e+07	4.67464e+07	4.06981e+07	2.66231e+07	3.71733e+07	4.03789e+07	6.32628e+07
11698	PC 40:5; PC(18:0/22:5); [M+H]+	1.99621e+07	3.57895e+06	2.8357e+06	7.7013e+06	7.21155e+06	1.79036e+07	1.55669e+07	1.18404e+07	4.0264e+06	1.4027e+07	4.95697e+06	1.45644e+07	1.7893e+07	1.36096e+07	4.62804e+06	1.6123e+07	5.69767e+06	1.67407e+07
10738	PC 40:6; PC(20:3/20:3); [M+H]+	1.08931e+08	4.79884e+07	3.54102e+07	4.58927e+07	2.71017e+07	3.40427e+07	5.32091e+07	5.06954e+07	3.64265e+07	4.50854e+07	1.34761e+07	5.66428e+07	6.11599e+07	5.82706e+07	4.18695e+07	5.18223e+07	1.54897e+07	6.51066e+07
12535	PC 40:6; PC(20:3/20:3); [M+H]+	7.42451e+07	2.86508e+07	2.27278e+07	3.00423e+07	1.79768e+07	2.52356e+07	4.14165e+07	3.55653e+07	2.25784e+07	2.86517e+07	3.45322e+07	3.9009e+07	4.76052e+07	4.08797e+07	2.59522e+07	3.2933e+07	3.96922e+07	4.4838e+07
9157	PC 40:8; PC(20:4/20:4); [M+H]+	1.45826e+06	96458.1	138054	166199	91273.1	89562.2	1.29531e+06	483663	219910	295366	794168	438903	1.48887e+06	555934	252770	339501	912836	504486
11697	PC 42:4; PC(21:2/21:2); [M+H]+	7.46895e+07	6.37757e+07	5.73091e+07	7.65805e+07	4.01953e+07	7.11114e+07	3.05014e+07	2.11616e+07	1.65438e+07	2.49074e+07	2.10016e+07	3.61759e+07	3.50591e+07	2.43237e+07	1.90159e+07	2.86292e+07	2.41397e+07	4.15815e+07
9217	PC 42:4; PC(21:2/21:2); [M+H]+	2.5454e+06	508682	271481	2.24244e+06	281307	468057	7.20606e+06	1.65293e+06	1.33732e+06	6.65065e+06	8.85163e+06	8.31819e+06	8.28283e+06	1.89992e+06	1.53715e+06	7.64442e+06	1.01743e+07	9.56114e+06
12537	PE 34:0; PE(17:0/17:0); [M+H]+	5.61169e+06	4.65384e+06	6.59125e+06	6.14152e+06	2.66825e+06	1.8344e+06	5.8831e+06	1.40272e+06	963284	922326	878587	1.0158e+06	6.76219e+06	1.61233e+06	1.10722e+06	1.06015e+06	1.00987e+06	1.16759e+06
9156	Plasmenyl-PC 16:0; PC(P-14:0/2:0); [M+H]+	152809	119921	42530.2	123032	29101.5	83820.5	167488	125018	110239	98445.1	109496	145261	192515	143699	126711	113155	125858	166967
10785	Plasmenyl-PC 16:0; PC(P-14:0/2:0); [M+H]+	3.40893e+08	2.20492e+07	5.15245e+07	8.24029e+07	4.14161e+07	6.37653e+07	1.48784e+08	1.51586e+08	9.66825e+07	1.17223e+08	1.25606e+08	1.97368e+08	1.71016e+08	1.74236e+08	1.11129e+08	1.34739e+08	1.44374e+08	2.2686e+08
10002	Plasmenyl-PC 17:0; PC(P-15:0/2:0); [M+H]+	299562	61099.4	34265.5	43817.8	26220.7	37408.5	495918	200908	352258	380892	589146	604754	570021	230929	404894	437807	677179	695119
11997	Plasmenyl-PC 17:0; PC(P-15:0/2:0); [M+H]+	1.08274e+06	802650	537847	547375	396420	234903	254451	301716	211103	757218	767516	956536	292473	346801	242647	870365	882203	1.09947e+06
10679	Plasmenyl-PC 18:0; PC(P-16:0/2:0); [M+H]+	2.87557e+06	289118	167879	968071	451112	222320	254160	285474	546827	211551	260567	1.65099e+06	292138	328130	628537	243163	299502	1.89769e+06
11486	Plasmenyl-PC 18:0; PC(P-16:0/2:0); [M+H]+	6.04372e+06	1.41556e+06	938143	1.302e+06	2.40897e+06	1.03421e+06	3.05307e+06	1.22611e+07	1.79763e+06	2.30347e+06	2.74328e+06	3.82791e+06	3.50928e+06	1.40932e+07	2.06624e+06	2.64767e+06	3.1532e+06	4.3999e+06
9610	Plasmenyl-PC 18:0; PC(P-16:0/2:0); [M+H]+	1.92334e+08	1.49245e+07	4.89209e+07	6.13026e+07	4.45868e+07	4.71169e+07	1.98338e+08	2.34637e+08	1.41563e+08	1.69311e+08	1.844e+08	1.66129e+08	2.27974e+08	2.69698e+08	1.62716e+08	1.9461e+08	2.11954e+08	1.90953e+08
9377	Plasmenyl-PC 18:0; PC(P-16:0/2:0); [M+H]+	1.3212e+07	8.87833e+06	6.4794e+06	8.68307e+06	4.90741e+06	6.37883e+06	6.76385e+06	1.1648e+07	5.33016e+06	5.42682e+06	5.9456e+06	6.45052e+06	7.77455e+06	1.33885e+07	6.12662e+06	6.23772e+06	6.83402e+06	7.4144e+06
11621	Plasmenyl-PC 19:0; PC(P-17:0/2:0); [M+H]+	2.04207e+08	1.75871e+07	5.24604e+07	8.18202e+07	4.05463e+07	6.67748e+07	1.06429e+08	9.21755e+07	6.61084e+07	8.58332e+07	8.91647e+07	1.12054e+08	1.22332e+08	1.05949e+08	7.59867e+07	9.86589e+07	1.02488e+08	1.28798e+08
13180	Plasmenyl-PC 19:0; PC(P-17:0/2:0); [M+H]+	1.45122e+09	5.52928e+08	1.55969e+09	2.02253e+09	1.2583e+09	1.44065e+09	6.4865e+08	6.40827e+08	3.71444e+08	5.65877e+08	4.87202e+08	6.20939e+08	7.45574e+08	7.36583e+08	4.26948e+08	6.50433e+08	5.60002e+08	7.13723e+08
9609	Plasmenyl-PC 19:0; PC(P-17:0/2:0); [M+H]+	4.09938e+07	6.87593e+07	1.37149e+07	1.71391e+07	1.27186e+07	1.22645e+07	5.20095e+07	3.41325e+07	2.02571e+07	1.64722e+07	2.55171e+07	2.39397e+07	5.9781e+07	3.92327e+07	2.3284e+07	1.89335e+07	2.933e+07	2.75169e+07
12618	Plasmenyl-PC 20:0; PC(P-18:0/2:0); [M+H]+	2.11497e+07	4.40908e+06	5.62151e+06	7.17947e+06	1.18083e+06	5.76198e+06	3.7349e+06	3.23696e+06	2.46857e+06	1.07139e+07	1.12576e+07	1.33933e+07	4.29299e+06	3.72064e+06	2.83743e+06	1.23148e+07	1.29398e+07	1.53946e+07
10109	Plasmenyl-PC 20:0; PC(P-18:0/2:0); [M+H]+	1.89991e+08	1.22374e+07	2.82454e+07	4.67842e+07	2.37785e+07	4.04987e+07	6.10927e+07	5.44467e+07	4.50087e+07	5.83829e+07	5.33919e+07	1.08766e+08	7.02215e+07	6.25825e+07	5.17342e+07	6.71068e+07	6.137e+07	1.25018e+08
12621	Plasmenyl-PC 20:0; PC(P-18:0/2:0); [M+H]+	4.70537e+06	7.06518e+06	1.47657e+06	2.01561e+06	4.37323e+06	1.89199e+06	1.44867e+07	1.23656e+07	8.77358e+06	3.02067e+06	3.05288e+06	3.46124e+06	1.66514e+07	1.42134e+07	1.00846e+07	3.47203e+06	3.50906e+06	3.97843e+06
8848	Plasmenyl-PC 22:0; PC(P-20:0/2:0); [M+H]+	455522	48254.1	34599.9	31251.3	16670.6	123782	1.05753e+06	1.35198e+06	870936	906320	1.3461e+06	1.32678e+06	1.21555e+06	1.554e+06	1.00108e+06	1.04175e+06	1.54724e+06	1.52503e+06
11166	Plasmenyl-PC 22:0; PC(P-20:0/2:0); [M+H]+	455844	25367.5	8124.74	18601.5	26105.2	0	1.06403e+06	1.6982e+06	1.70923e+06	1.90402e+06	1.80489e+06	507681	1.22302e+06	1.95196e+06	1.96463e+06	2.18852e+06	2.07459e+06	583541
11167	Plasmenyl-PC 22:0; PC(P-20:0/2:0); [M+H]+	507158	14074.1	8124.74	123340	26105.2	161398	2.01036e+06	481950	552501	670383	710812	492918	2.31076e+06	553966	635059	770555	817025	566573
9832	Plasmenyl-PC 23:0; PC(P-21:0/2:0); [M+H]+	1.34217e+09	1.2503e+08	2.97864e+08	3.82747e+08	2.33588e+08	2.98893e+08	6.4682e+08	8.5538e+08	5.42485e+08	7.52777e+08	7.61946e+08	8.94725e+08	7.43471e+08	983195136	6.23546e+08	8.6526e+08	8.758e+08	1.02842e+09
9216	Plasmenyl-PC 26:0; PC(P-14:0/12:0); [M+H]+	7.57004e+06	698767	1.09071e+06	461362	1.24329e+06	417233	709634	1.07639e+06	545007	1.04855e+06	1.02063e+06	1.54645e+06	815671	1.23723e+06	626445	1.20523e+06	1.17313e+06	1.77753e+06
11623	Plasmenyl-PC 30:0; PC(P-14:0/16:0); [M+H]+	3.25522e+07	7.42323e+07	1.32366e+07	2.04228e+07	1.01e+07	8.70039e+06	2.63526e+07	1.00743e+07	1.00988e+07	3.90197e+06	6.20202e+06	9.48639e+06	3.02903e+07	1.15797e+07	1.16078e+07	4.48502e+06	7.12876e+06	1.09039e+07
11543	Plasmenyl-PC 30:0; PC(P-14:0/16:0); [M+H]+	1.6814e+06	533997	520468	612182	380281	557431	751282	660476	1.35218e+06	504405	1.89812e+06	3.37804e+06	863543	759168	1.55423e+06	579776	2.18174e+06	3.8828e+06
8718	Plasmenyl-PC 31:0; PC(P-14:0/17:0); [M+H]+	3.96632e+06	1.95937e+06	1.14366e+06	1.82037e+06	1.09707e+06	1.59275e+06	1.48688e+06	1.03481e+06	806337	1.13026e+06	1.17163e+06	2.49603e+06	1.70906e+06	1.18943e+06	926824	1.29915e+06	1.3467e+06	2.869e+06
13182	Plasmenyl-PC 32:0; PC(P-14:0/18:0); [M+H]+	2.06468e+08	2.01742e+09	4.31693e+08	5.32335e+08	2.74312e+08	1.87459e+08	1.49312e+08	4.33808e+07	2.76949e+07	1.61757e+07	1.98053e+07	2.83988e+07	1.71623e+08	4.9863e+07	3.18332e+07	1.85928e+07	2.27647e+07	3.26422e+07
11165	Plasmenyl-PC 32:0; PC(P-14:0/18:0); [M+H]+	413052	60589.5	157568	196810	8359.16	202864	986246	542997	256737	426644	259697	1.1626e+06	1.13362e+06	624135	295100	490396	298502	1.33632e+06
10110	Plasmenyl-PC 32:0; PC(P-14:0/18:0); [M+H]+	3.02145e+07	4.47276e+07	7.6213e+06	1.1806e+07	6.69189e+06	8.34671e+06	1.22611e+07	6.59187e+06	5.46003e+06	5.42255e+06	5.78148e+06	9.27321e+06	1.40932e+07	7.57686e+06	6.27589e+06	6.23282e+06	6.64538e+06	1.06589e+07
9833	Plasmenyl-PC 32:0; PC(P-14:0/18:0); [M+H]+_Plasmenyl-PC 34:3; PC(P-14:0/20:3); [M+H]+	2.34599e+08	4.28801e+08	7.66777e+07	9.77773e+07	6.02423e+07	5.45345e+07	1.53327e+08	1.14006e+08	8.48647e+07	4.79098e+07	6.43927e+07	6.83142e+07	1.76238e+08	1.31042e+08	9.75456e+07	5.50688e+07	7.40146e+07	7.85221e+07
10571	Plasmenyl-PC 32:1; PC(P-14:0/18:1); [M+H]+	3.68812e+09	7.07558e+08	2.20236e+09	2.98311e+09	1.80802e+09	2.26055e+09	2.43756e+09	2.94946e+09	1.60833e+09	2.61753e+09	2.48254e+09	2.29254e+09	2.80179e+09	3.39018e+09	1.84866e+09	3.00865e+09	2.8535e+09	2.63511e+09
10572	Plasmenyl-PC 32:1; PC(P-14:0/18:1); [M+H]+	6.53339e+08	2.61729e+09	5.92953e+08	8.20653e+08	4.45631e+08	4.96761e+08	5.57561e+08	3.59687e+08	2.38592e+08	2.02989e+08	1.4894e+08	1.51536e+08	6.40875e+08	4.13434e+08	2.74244e+08	2.3332e+08	1.71195e+08	1.7418e+08
5083	Plasmenyl-PC 32:1; PC(P-14:0/18:1); [M+H]+	3.22512e+06	737835	597550	673447	337014	828992	1.93137e+06	2.36767e+06	1.2322e+06	1.73328e+06	1.93266e+06	1.52416e+06	2.21996e+06	2.72146e+06	1.41632e+06	1.99227e+06	2.22145e+06	1.75191e+06
10844	Plasmenyl-PC 32:1; PC(P-14:0/18:1); [M+H]+	4.09499e+06	5.7688e+06	9.35999e+06	5.67215e+06	940794	1.56653e+06	2.30336e+06	9.81241e+06	7.05609e+06	1.95121e+06	2.31706e+06	3.24598e+06	2.64753e+06	1.12786e+07	8.11045e+06	2.24277e+06	2.66329e+06	3.73102e+06
10842	Plasmenyl-PC 33:0; PC(P-14:0/19:0); [M+H]+	2.27275e+07	1.46433e+07	3.76241e+06	1.66855e+06	2.38459e+06	5.51522e+06	1.20048e+07	2.29198e+06	1.53031e+06	8.01804e+06	1.0831e+07	1.33806e+07	1.37986e+07	2.63446e+06	1.75897e+06	9.21614e+06	1.24494e+07	1.538e+07
9810	Plasmenyl-PC 34:0; PC(P-14:0/20:0); [M+H]+	1.55052e+06	362917	267270	323455	604757	158269	1.80167e+06	7.16679e+06	2.06955e+06	2.30067e+06	5.28523e+06	2.02948e+06	2.07089e+06	8.23769e+06	2.37879e+06	2.64445e+06	6.07498e+06	2.33273e+06
9490	Plasmenyl-PC 34:0; PC(P-14:0/20:0); [M+H]+	3.00409e+06	208213	755189	488721	353361	157725	998496	3.40028e+06	2.08255e+06	2.38696e+06	2.68989e+06	2.69698e+06	1.1477e+06	3.90837e+06	2.39374e+06	2.74363e+06	3.09183e+06	3.09998e+06
11546	Plasmenyl-PC 34:0; PC(P-14:0/20:0); [M+H]+	626380	538304	71627.3	171062	139542	112587	407475	309266	209327	280024	300448	410271	468362	355478	240606	321866	345342	471576
13274	Plasmenyl-PC 34:1; PC(P-14:0/20:1); [M+H]+	8.4728e+07	9.66783e+07	7.75164e+07	1.26058e+08	7.71739e+07	9.01064e+07	2.99592e+07	3.23463e+07	1.98457e+07	2.78342e+07	2.93706e+07	3.95105e+07	3.44358e+07	3.71796e+07	2.28111e+07	3.19933e+07	3.37593e+07	4.54144e+07
11365	Plasmenyl-PC 34:1; PC(P-14:0/20:1); [M+H]+	8.19849e+09	2.35142e+08	5.27358e+09	7.69959e+09	4.4929e+09	6.63151e+09	2.6135e+09	2.17534e+09	1.54203e+09	2.14508e+09	1.93095e+09	3.53262e+09	3.00402e+09	2.50039e+09	1.77244e+09	2.46561e+09	2.21949e+09	4.06048e+09
10137	Plasmenyl-PC 34:1; PC(P-14:0/20:1); [M+H]+	5.90058e+06	6.00615e+06	1.66011e+06	1.69431e+06	1.30398e+06	4.73136e+06	1.10966e+07	1.25132e+07	6.31721e+06	8.66958e+06	9.78744e+06	9.12569e+06	1.27548e+07	1.4383e+07	7.26116e+06	9.96504e+06	1.12499e+07	1.04893e+07
13360	Plasmenyl-PC 34:2; PC(P-14:0/20:2); [M+H]+	2.17301e+07	1.65121e+07	1.20993e+07	2.02805e+07	1.03169e+07	1.81802e+07	2.1905e+07	1.87688e+07	1.34895e+07	1.80689e+07	2.13217e+07	2.08218e+07	2.51782e+07	2.15733e+07	1.55052e+07	2.07688e+07	2.45077e+07	2.39331e+07
10976	Plasmenyl-PC 34:2; PC(P-14:0/20:2); [M+H]+	8.81609e+06	1.99301e+06	5.11814e+06	7.39324e+06	1.62427e+06	3.67363e+06	3.34089e+06	1.20929e+07	7.28476e+06	1.45976e+07	1.29316e+07	1.15586e+07	3.84011e+06	1.38999e+07	8.37328e+06	1.67788e+07	1.48639e+07	1.32858e+07
9219_10003	Plasmenyl-PC 34:3; PC(P-14:0/20:3); [M+H]+	3.786e+07	2.68801e+06	5.65976e+06	7.36954e+06	4.72794e+06	6.64735e+06	1.90732e+07	2.17731e+07	1.37163e+07	2.06561e+07	2.19961e+07	2.31754e+07	2.19232e+07	2.50265e+07	1.57658e+07	2.37427e+07	2.52828e+07	2.66384e+07
12620	Plasmenyl-PC 34:3; PC(P-14:0/20:3); [M+H]+	1.03745e+07	2.26982e+07	1.69766e+07	1.93146e+07	1.20684e+07	1.61634e+07	3.80958e+07	2.90301e+07	2.48099e+07	8.13005e+06	2.93159e+07	3.45551e+07	4.37883e+07	3.33679e+07	2.85172e+07	9.34489e+06	3.36965e+07	3.97185e+07
11708	Plasmenyl-PC 34:4; PC(P-14:0/20:4); [M+H]+	3.70874e+07	9.55148e+06	5.28766e+06	6.67126e+06	5446122	6.46543e+06	1.75877e+07	9.61543e+06	3.25491e+06	1.35633e+07	1.44038e+07	2.05447e+07	2.02157e+07	1.10522e+07	3.74128e+06	1.559e+07	1.65561e+07	2.36146e+07
13673	Plasmenyl-PC 35:3; PC(P-15:0/20:3); [M+H]+	4.77907e+06	614167	1.48111e+06	1.87994e+06	1.00018e+06	1.2944e+06	3.46571e+06	2.69202e+06	2.13644e+06	2.51551e+06	2.28244e+06	2.73471e+06	3.98358e+06	3094272	2.45568e+06	2.89139e+06	2.62349e+06	3.14334e+06
9218	Plasmenyl-PC 35:3; PC(P-15:0/20:3); [M+H]+	2.87595e+06	8.03422e+06	1.28101e+06	1.35979e+06	772194	824879	3.15906e+06	1.8181e+06	1.35173e+06	1.01305e+06	1.29439e+06	1.29771e+06	3.6311e+06	2.08976e+06	1.55371e+06	1.16442e+06	1.4878e+06	1.49162e+06
10974	Plasmenyl-PC 36:0; PC(P-14:0/22:0); [M+H]+	3.94229e+07	6.85599e+06	2.46816e+07	4.07656e+07	2.46868e+07	3.38768e+07	3.13467e+07	3.33686e+07	1.97443e+07	3.04334e+07	3.30248e+07	3.37997e+07	3.60307e+07	3.83547e+07	2.26947e+07	3.49809e+07	3.79596e+07	3.88502e+07
10111	Plasmenyl-PC 36:1; PC(P-14:0/22:1); [M+H]+	1.59721e+07	6.62577e+06	4.4275e+06	5.80399e+06	3.13481e+06	5.16107e+06	9.35943e+06	1.02215e+07	7.04099e+06	9.38701e+06	1.00387e+07	1.10073e+07	1.0758e+07	1.17489e+07	8.09309e+06	1.07897e+07	1.15387e+07	1.26521e+07
12724	Plasmenyl-PC 36:1; PC(P-14:0/22:1); [M+H]+	1.78377e+07	1.72268e+06	4.02831e+06	5.78302e+06	3.5148e+06	5.11806e+06	8.30823e+06	6.69783e+06	4.55947e+06	6.03909e+06	6.48797e+06	8.84488e+06	9.54969e+06	7.69866e+06	5.24077e+06	6.94149e+06	7.45743e+06	1.01665e+07
11741	Plasmenyl-PC 36:1; PC(P-14:0/22:1); [M+H]+	3.1786e+06	5.08354e+06	597874	1.17321e+06	720635	1.06392e+06	799098	1.152e+06	1.02591e+06	1.15434e+06	1.15183e+06	1.55332e+06	918504	1.32414e+06	1.1792e+06	1.32683e+06	1.32394e+06	1.78543e+06
12805	Plasmenyl-PC 36:2; PC(P-14:0/22:2); [M+H]+	2.1724e+07	1.58008e+07	3.22186e+06	1.88329e+07	8.65542e+06	1.6405e+07	7.57305e+06	6.26039e+06	3.61264e+06	5.79509e+06	5.78821e+06	1.07205e+07	8.70466e+06	7.19585e+06	4.15247e+06	6.66103e+06	6.65311e+06	1.23224e+07
13357	Plasmenyl-PC 36:2; PC(P-14:0/22:2); [M+H]+	1.31931e+06	5.80105e+06	1.07564e+06	1.97981e+06	1.02158e+06	1.43488e+06	595279	521137	280649	457793	343200	819516	684229	599008	322585	526199	394483	941972
10570	Plasmenyl-PC 36:2; PC(P-14:0/22:2); [M+H]+	1.14795e+06	1.56751e+06	806530	1.07715e+06	772578	887846	891779	732349	687584	544979	725530	732653	1.02503e+06	841781	790327	626413	833943	842130
7146	Plasmenyl-PC 36:3; PC(P-14:0/22:3); [M+H]+	1.21893e+06	1.96049e+06	1.9191e+06	2.82768e+06	2.24262e+06	1.66624e+06	127048	55121	76703.5	158377	66136.1	379177	146032	63357.5	88165	182043	76018.6	435836
10168	Plasmenyl-PC 36:4; PC(P-14:0/22:4); [M+H]+	2.63727e+08	1.24767e+07	3.10037e+07	3.88714e+07	2.33458e+07	3.31786e+07	1.31695e+08	1.39872e+08	9.19325e+07	1.14186e+08	1.21263e+08	1.66306e+08	1.51373e+08	1.60772e+08	1.0567e+08	1.31248e+08	1.39383e+08	1.91156e+08
11096	Plasmenyl-PC 36:4; PC(P-14:0/22:4); [M+H]+	3.15244e+07	1.60303e+07	1.12873e+07	1.32496e+07	9.05944e+06	1.08446e+07	1.59224e+07	1.59709e+07	1.10003e+07	1.32828e+07	1.48582e+07	1.52366e+07	1.83017e+07	1.83574e+07	1.2644e+07	1.52675e+07	1.70784e+07	1.75134e+07
10920	Plasmenyl-PC 36:4; PC(P-14:0/22:4); [M+H]+	2.44964e+07	802045	976025	3.97097e+06	2.7625e+06	3.58352e+06	2.93011e+06	9.86617e+06	1.97346e+06	6.6307e+06	9.91076e+06	1.16534e+07	3.36794e+06	1.13404e+07	2.26835e+06	7.6215e+06	1.13917e+07	1.33947e+07
10845	Plasmenyl-PC 36:5; PC(P-18:0/18:5); [M+H]+	2.88959e+06	976351	2.24425e+06	2.93222e+06	594192	2.85781e+06	3.5881e+06	655617	620744	811817	648668	6.42686e+06	4.12425e+06	753583	713498	933123	745595	7.38719e+06
9753	Plasmenyl-PC 36:5; PC(P-18:0/18:5); [M+H]+	85353.7	0	20199.1	0	0	11957.7	422794	168557	404874	547967	598142	646459	485970	193743	465372	629847	687520	743057
10167	Plasmenyl-PC 36:5; PC(P-18:0/18:5); [M+H]+	3.99374e+07	4.44608e+07	8.00011e+06	1.0638e+07	5.62136e+06	5.67196e+06	3.13533e+07	2.02178e+07	1.66661e+07	1.06986e+07	1.26162e+07	1.63747e+07	3.60383e+07	2.32389e+07	1.91564e+07	1.22973e+07	1.45014e+07	1.88215e+07
12725	Plasmenyl-PC 37:4; PC(P-15:0/22:4); [M+H]+	1.51216e+07	6.0717e+06	3.53782e+06	4.98646e+06	2.85931e+06	3.79712e+06	9.85101e+06	8.6722e+06	6.60021e+06	8.33221e+06	8.56446e+06	1.14172e+07	1.1323e+07	9.96805e+06	7.58645e+06	9.57726e+06	9.84421e+06	1.31232e+07
10333	Plasmenyl-PC 37:4; PC(P-15:0/22:4); [M+H]+	5.54161e+06	1.31116e+07	9.93401e+06	2.79598e+06	6.47226e+06	8.5991e+06	1.91325e+06	2.15602e+06	1.46358e+06	1.71266e+06	6.72531e+06	2.77783e+06	2.19914e+06	2.47818e+06	1.68228e+06	1.96857e+06	7.73024e+06	3.1929e+06
10335	Plasmenyl-PC 37:4; PC(P-15:0/22:4); [M+H]+	1.9692e+07	3.44929e+06	2.93772e+06	1.00773e+07	1.80823e+06	2.60082e+06	8.27352e+06	8.78955e+06	5.12475e+06	6.50423e+06	2.0474e+06	1.07422e+07	9.50979e+06	1.01029e+07	5.89051e+06	7.47613e+06	2.35334e+06	1.23474e+07
11343	Plasmenyl-PC 37:5; PC(P-19:0/18:5); [M+H]+	4.50379e+07	3.14781e+06	2.28881e+06	1.17978e+07	7.33388e+06	9.45491e+06	3.55349e+07	3.18309e+07	2.17896e+07	3.20066e+07	2.99481e+07	3.39528e+07	4.08447e+07	3.65872e+07	2.50455e+07	3.67892e+07	3.4423e+07	3.90263e+07
10545	Plasmenyl-PC 38:0; PC(P-14:0/24:0); [M+H]+	4.42674e+07	4.29907e+06	1.05963e+07	1.28103e+07	8.96685e+06	9.73949e+06	3.44268e+07	3.63788e+07	2.33455e+07	3.05125e+07	3.35276e+07	3.18892e+07	3.9571e+07	4.18147e+07	2.68339e+07	3.50719e+07	3.85375e+07	3.66543e+07
11097	Plasmenyl-PC 38:1; PC(P-14:0/24:1); [M+H]+	1.10584e+06	2.01132e+06	2.08774e+06	1.68001e+06	642957	1.18748e+06	994369	579389	366746	371849	542111	500212	1.14295e+06	665964	421547	427413	623116	574957
10919	Plasmenyl-PC 38:1; PC(P-14:0/24:1); [M+H]+	8.00748e+07	2.02736e+06	1.13707e+07	1.54984e+07	9.9568e+06	1.32111e+07	3.46485e+07	2.57355e+07	2.38352e+07	3.12848e+07	2.66568e+07	5.3733e+07	3.98259e+07	2.9581e+07	2.73968e+07	3.59595e+07	3.064e+07	6.17621e+07
11706	Plasmenyl-PC 38:2; PC(P-14:0/24:2); [M+H]+	6.14396e+06	3.02758e+07	4.41773e+06	4.52313e+06	546555	1.62998e+06	6.97203e+06	2.06869e+06	2.1654e+06	1.38196e+06	1.83232e+06	1.94893e+06	8.01383e+06	2.3778e+06	2.48897e+06	1.58846e+06	2.10612e+06	2.24015e+06
10544	Plasmenyl-PC 38:2; PC(P-14:0/24:2); [M+H]+	7.66425e+06	1.5244e+07	2.67932e+06	3.25955e+06	2.35722e+06	7.03049e+06	8.77863e+06	6.18082e+06	3.55796e+06	3.1332e+06	3.95858e+06	3.78091e+06	1.00904e+07	7.10439e+06	4.08961e+06	3.60138e+06	4.55009e+06	4.34587e+06
11619	Plasmenyl-PC 38:3; PC(P-16:0/22:3); [M+H]+	6.59763e+06	321714	220407	246250	177737	247915	2.69493e+06	2.16519e+06	1.69685e+06	2.52285e+06	1.60373e+06	4.87086e+06	3.09762e+06	2.48872e+06	1.95041e+06	2.89983e+06	1.84336e+06	5.59869e+06
10165	Plasmenyl-PC 38:3; PC(P-16:0/22:3); [M+H]+	1.66315e+06	2.90897e+06	511622	612600	332102	527488	1.80493e+06	832533	802707	777324	791575	1.02392e+06	2.07463e+06	956934	922652	893475	909856	1.17692e+06
11344	Plasmenyl-PC 38:4; PC(P-14:0/24:4); [M+H]+	5.04239e+07	2.28456e+07	9.35941e+06	1.98742e+07	1.57979e+07	1.92969e+07	3.62271e+07	3.93732e+07	2.38976e+07	3.27914e+07	3.31862e+07	4.04655e+07	4.16404e+07	4.52566e+07	2.74686e+07	3.76912e+07	3.8145e+07	4.65121e+07
9478	Plasmenyl-PC 38:4; PC(P-14:0/24:4); [M+H]+	7.67368e+06	2.94295e+06	2.07846e+06	3.17415e+06	2.21582e+06	2.48058e+06	2.86124e+06	2.0401e+06	1.61297e+06	1.92344e+06	2.1901e+06	5.00507e+06	3.28878e+06	2.34494e+06	1.85399e+06	2.21085e+06	2.51735e+06	5.75296e+06
12294	Plasmenyl-PC 38:4; PC(P-14:0/24:4); [M+H]+	5.41326e+08	4.59064e+07	9.6161e+07	1.26576e+08	1.00681e+08	1.22058e+08	1.81019e+08	1.86945e+08	1.128e+08	1.56581e+08	1.48777e+08	2.25102e+08	2.08068e+08	2.1488e+08	1.29655e+08	1.79979e+08	1.71008e+08	2.58738e+08
10921	Plasmenyl-PC 38:5; PC(P-20:0/18:5); [M+H]+	1.64591e+07	1.59462e+07	2.94644e+06	3.85164e+06	2.52366e+06	3.19661e+06	8.95381e+06	5.76326e+06	6.06906e+06	4.45028e+06	4.93574e+06	8.05601e+06	1.02917e+07	6.62443e+06	6.97593e+06	5.11527e+06	5.67327e+06	9.25978e+06
11445	Plasmenyl-PC 38:5; PC(P-20:0/18:5); [M+H]+	5.44093e+08	1.43177e+08	3.63913e+08	5.66941e+08	3.78594e+08	4.35391e+08	3.63086e+08	3.78032e+08	2.27495e+08	3.18685e+08	3.69264e+08	3.89822e+08	4.17341e+08	4.3452e+08	2.61488e+08	3.66305e+08	4.24441e+08	4.48071e+08
12723	Plasmenyl-PC 38:5; PC(P-20:0/18:5); [M+H]+	792453	4.83086e+06	252058	380318	240874	359604	2.49429e+06	2.44134e+06	1.78527e+06	2.30648e+06	2.494e+06	3.12559e+06	2.867e+06	2.80614e+06	2.05203e+06	2.65113e+06	2.86667e+06	3.59263e+06
12295	Plasmenyl-PC 38:5; PC(P-20:0/18:5); [M+H]+	6.31499e+07	1.53214e+08	2.67237e+07	3.04978e+07	1.91706e+07	1.79679e+07	4.12526e+07	1.96249e+07	1.69999e+07	1.58845e+07	1.52785e+07	1.78076e+07	4.74168e+07	2.25574e+07	1.95401e+07	1.82581e+07	1.75615e+07	2.04685e+07
9296	Plasmenyl-PC 38:5; PC(P-20:0/18:5); [M+H]+	1.05112e+07	1.20938e+07	9.76264e+06	1.17246e+07	8.80579e+06	1.17339e+07	4.202e+06	4.3739e+06	4.51019e+06	4.41722e+06	4.32162e+06	4.50843e+06	4.82989e+06	5.02748e+06	5.18413e+06	5.07726e+06	4.96738e+06	5.1821e+06
10462	Plasmenyl-PC 38:6; PC(P-16:0/22:6); [M+H]+	1.38923e+06	293363	250584	412193	207679	252630	1.26785e+06	1.21381e+06	790650	1.0682e+06	1.20052e+06	1.17642e+06	1.4573e+06	1.39518e+06	908793	1.22781e+06	1.37991e+06	1.35221e+06
5655	Plasmenyl-PC 38:6; PC(P-16:0/22:6); [M+H]+	690374	347957	265939	330014	278471	226154	470617	593095	379130	467497	574317	357208	540939	681718	435782	537353	660134	410583
11247	Plasmenyl-PC 39:6; PC(P-17:0/22:6); [M+H]+	1.10392e+06	60732.8	183795	239301	129357	194652	574569	651379	426978	399873	621565	698115	660424	748711	490779	459624	714443	802430
11776	Plasmenyl-PC 40:0; PC(P-14:0/26:0); [M+H]+	6.21987e+06	2.21936e+06	1.10925e+06	1.6013e+06	1.03882e+06	1.31457e+06	4.07302e+06	3.44004e+06	2.63091e+06	2.94674e+06	3.53392e+06	4.18047e+06	4.68164e+06	3.95407e+06	3.02404e+06	3.38706e+06	4.06198e+06	4.80514e+06
13358	Plasmenyl-PC 40:0; PC(P-14:0/26:0); [M+H]+	958392	1.16916e+06	4.235e+06	1.29641e+06	581491	678178	1.19956e+06	1.19548e+06	752584	610842	1.25031e+06	255891	1.37881e+06	1.37411e+06	865039	702117	1.43714e+06	294128
12469	Plasmenyl-PC 40:1; PC(P-14:0/26:1); [M+H]+	1.61927e+06	902314	399381	1.02318e+06	602716	936110	1.603e+07	4.20784e+06	2.33717e+06	3.53493e+06	1.73217e+07	8.38589e+06	1.84253e+07	4.8366e+06	2.6864e+06	4.06314e+06	1.991e+07	9.63895e+06
12812	Plasmenyl-PC 40:1; PC(P-14:0/26:1); [M+H]+	6.41425e+06	451376	1.17791e+06	1.49465e+06	974116	1.45657e+06	2.82306e+06	2.55621e+06	1.59278e+06	2.29013e+06	2.2296e+06	3.42426e+06	3.2449e+06	2.93818e+06	1.83078e+06	2.63233e+06	2.56276e+06	3.93593e+06
12190	Plasmenyl-PC 40:2; PC(P-14:0/26:2); [M+H]+	4.91703e+06	188110	185849	245310	653494	945779	1.69319e+06	2.02117e+06	1.29888e+06	749561	1.60286e+06	1.9478e+06	1.94619e+06	2.32319e+06	1.49296e+06	861564	1.84236e+06	2.23885e+06
11810	Plasmenyl-PC 40:2; PC(P-14:0/26:2); [M+H]+	4.845e+07	4.64231e+06	1.6872e+07	2.01087e+07	1.32169e+07	1.94756e+07	3.54208e+07	3.76294e+07	2.24166e+07	3.13893e+07	3.03951e+07	3.69451e+07	4.07136e+07	4.32522e+07	2.57662e+07	3.60797e+07	3.49369e+07	4.24656e+07
12191	Plasmenyl-PC 40:3; PC(P-18:0/22:3); [M+H]+	1.37667e+06	1.0663e+06	680089	1.11774e+06	150695	207194	479143	572611	359586	432933	419939	526997	550740	658174	413318	497624	482688	605743
10944	Plasmenyl-PC 40:3; PC(P-18:0/22:3); [M+H]+	1.2402e+07	5.95842e+06	4.56959e+06	5.9499e+06	3.38276e+06	4.90628e+06	1.10817e+07	1.33018e+07	7.46758e+06	1.00839e+07	1.08117e+07	1.23755e+07	1.27375e+07	1.52894e+07	8.58342e+06	1.15907e+07	1.24273e+07	1.42247e+07
11777	Plasmenyl-PC 40:3; PC(P-18:0/22:3); [M+H]+	236475	307724	94861.6	99163.4	56595.5	61273.9	169227	153593	119055	125209	161132	91522.4	194514	176543	136844	143918	185209	105198
7209	Plasmenyl-PC 40:3; PC(P-18:0/22:3); [M+H]+	1.06116e+06	1.88672e+06	1.96015e+06	2.77332e+06	2.40487e+06	1.3453e+06	67679.5	83964.1	74748	88016.8	113086	107471	77792.5	96510.5	85917.2	101169	129983	123529
13761	Plasmenyl-PC 40:4; PC(P-14:0/26:4); [M+H]+	1.93792e+07	8.63841e+06	1.69203e+06	6.2544e+06	4.36023e+06	4.44897e+06	1.62565e+07	1.2967e+07	1.11573e+07	1.29083e+07	1.1885e+07	1.22631e+07	1.86856e+07	1.49046e+07	1.28245e+07	1.48372e+07	1.3661e+07	1.40955e+07
12813	Plasmenyl-PC 40:4; PC(P-14:0/26:4); [M+H]+	1.2364e+06	1.91128e+06	1.20044e+06	1.56129e+06	976873	1.3812e+06	671806	692959	487448	2.46488e+06	670628	707021	772191	796505	560285	2.8332e+06	770837	812667
11809	Plasmenyl-PC 40:4; PC(P-14:0/26:4); [M+H]+	2.40876e+07	2.16706e+07	1.03827e+07	1.52256e+07	9.21902e+06	1.32503e+07	2.31008e+07	2.82786e+07	1.67116e+07	2.2358e+07	2.29794e+07	2.46282e+07	2.65526e+07	3.25042e+07	1.92088e+07	2.56988e+07	2.64131e+07	2.83082e+07
14746	Plasmenyl-PC 40:4; PC(P-14:0/26:4); [M+H]+	6.98507e+06	1.60378e+06	1.12164e+06	1.10231e+06	841430	802835	5.84465e+06	4.37564e+06	1.15558e+06	1.17284e+06	965285	276111	6.71799e+06	5.02947e+06	1.32825e+06	1.3481e+06	1.10952e+06	317369
14453	Plasmenyl-PC 40:5; PC(P-22:0/18:5); [M+H]+	1.71165e+06	204032	462535	615656	325460	1.29653e+06	703714	684733	486979	712357	606407	1.05952e+06	808867	787050	559746	818801	697019	1.21783e+06
12848	Plasmenyl-PC 40:5; PC(P-22:0/18:5); [M+H]+	828773	1.46228e+06	867912	1.28629e+06	783129	1.14343e+06	545140	421460	395961	476803	1.72002e+06	542712	626598	484437	455127	548050	1.97703e+06	623807
12722	Plasmenyl-PC 40:5; PC(P-22:0/18:5); [M+H]+	6.59245e+06	3.68537e+06	2.64758e+06	3.24482e+06	2.15516e+06	2.29029e+06	3.04477e+06	2.66681e+06	1.96028e+06	2.55494e+06	2.36371e+06	3.23908e+06	3.49973e+06	3065304	2.25319e+06	2.93672e+06	2.7169e+06	3.72308e+06
14455	Plasmenyl-PC 40:6; PC(P-18:0/22:6); [M+H]+	2.55415e+06	653895	1.19377e+06	1.48001e+06	991574	1.24343e+06	938930	743570	535931	752613	709167	1.02738e+06	1.07923e+06	854678	616013	865073	815135	1.1809e+06
11811	Plasmenyl-PC 40:6; PC(P-18:0/22:6); [M+H]+	5.0722e+06	3.34245e+06	2.57427e+06	3.98047e+06	2.13297e+06	2.44648e+06	5.14447e+06	3.366e+06	2.63306e+06	2.62224e+06	2.98629e+06	3.09609e+06	5.91319e+06	3.86897e+06	3.0265e+06	3.01407e+06	3.43251e+06	3.55872e+06
10983	Plasmenyl-PC 42:0; PC(P-15:0/27:0); [M+H]+	2.39111e+07	1.09128e+06	2.76902e+06	3.06851e+06	2.31024e+06	2.49113e+06	1.89321e+07	1.71018e+07	1.25576e+07	1.55632e+07	1.72614e+07	1.81113e+07	2.1761e+07	1.96573e+07	1.4434e+07	1.78888e+07	1.98407e+07	2.08175e+07
12811	Plasmenyl-PC 42:0; PC(P-15:0/27:0); [M+H]+	3.69199e+07	2.35633e+06	5.70029e+06	6.53321e+06	4.39733e+06	5.00199e+06	2.28892e+07	1.60971e+07	1.63902e+07	1.88436e+07	1.8762e+07	2.55929e+07	2.63095e+07	1.85024e+07	1.88393e+07	2.16593e+07	2.15655e+07	2.94172e+07
13843	Plasmenyl-PC 42:2; PC(P-16:0/26:2); [M+H]+	1.64006e+07	2.85013e+06	1.72912e+06	1.57191e+06	1.37099e+06	1.65214e+06	1.00544e+07	7.51747e+06	7.3268e+06	9.24184e+06	8.03291e+06	1.35972e+07	1.15568e+07	8.64076e+06	8.4216e+06	1.06228e+07	9.23323e+06	1.5629e+07
12359	Plasmenyl-PC 42:2; PC(P-16:0/26:2); [M+H]+	1.74688e+09	1.17451e+08	2.88197e+08	4.05513e+08	2.53235e+08	3.39986e+08	8.16898e+08	7.342e+08	4.68035e+08	7.42984e+08	6.68265e+08	1.00491e+09	9.38963e+08	8.43908e+08	5.37971e+08	8.54004e+08	7.68121e+08	1.15507e+09
11398	Plasmenyl-PC 42:4; PC(P-16:0/26:4); [M+H]+	2.42017e+08	2.18567e+07	6.22788e+07	9.18317e+07	5.39696e+07	6.52355e+07	1.57285e+08	1.68905e+08	9.68509e+07	1.4482e+08	1.40534e+08	1.86934e+08	1.80787e+08	1.94143e+08	1.11323e+08	1.6646e+08	1.61534e+08	2.14867e+08
12895	Plasmenyl-PC 42:5; PC(P-20:0/22:5); [M+H]+	4.40387e+06	319090	365106	408719	311430	346973	1.76829e+06	4.24365e+06	3.25213e+06	4.46363e+06	1.17562e+06	6.75549e+06	2.03252e+06	4.87776e+06	3.73808e+06	5.13061e+06	1.35128e+06	7.76493e+06
11847	Plasmenyl-PC 42:6; PC(P-20:0/22:6); [M+H]+	3.82335e+07	1.85146e+06	4.55048e+06	6.5724e+06	3.84338e+06	4.75716e+06	1.51382e+07	1.25484e+07	8.95064e+06	1.22712e+07	1.0702e+07	1.7068e+07	1.74002e+07	1.44235e+07	1.02881e+07	1.41048e+07	1.23012e+07	1.96184e+07
9751	Plasmenyl-PC 44:4; PC(P-18:0/26:4); [M+H]+	3.67957e+06	1.16381e+06	689281	897317	540947	259781	1.8842e+06	648948	452539	518845	732215	886664	2.16575e+06	745917	520160	596373	841627	1.01915e+06
12814	Plasmenyl-PC 44:6; PC(P-22:0/22:6); [M+H]+	1.07156e+06	8.3789e+06	807831	741866	451337	283118	1.28577e+06	475138	541530	3.65018e+06	556718	630010	1.4779e+06	546136	622448	4.19561e+06	639906	724150
12894	Plasmenyl-PE 34:2; PE(P-16:0/18:2); [M+H]+	1.39136e+07	1.79711e+06	1.14533e+06	1.7209e+06	1.07454e+06	1.12977e+06	5.39847e+06	1.07363e+06	831188	1.15082e+06	3.26457e+06	6.29189e+06	6.20514e+06	1.23405e+06	955389	1.32278e+06	3.75238e+06	7.23206e+06
11399	Plasmenyl-PE 36:0; PE(P-19:0/17:0); [M+H]+	3.16497e+07	8.42907e+07	1.58448e+07	2.58458e+07	1.30968e+07	1.16753e+07	3.9316e+07	1.38443e+07	1.04788e+07	6.50048e+06	1.06563e+07	9.5334e+06	4.51908e+07	1.5913e+07	1.20446e+07	7.47181e+06	1.22486e+07	1.09579e+07
11495	Plasmenyl-PE 36:2; PE(P-18:0/18:2); [M+H]+	3.43517e+07	1.17681e+07	1.44623e+07	2.02156e+07	1.17858e+07	1.63428e+07	2.21327e+07	5.17726e+06	3.3509e+06	4.42521e+06	4.73964e+06	6.61275e+06	2.54399e+07	5.95088e+06	3.85161e+06	5.08645e+06	5.44787e+06	7.60086e+06
12360	Plasmenyl-PE 36:4; PE(P-16:0/20:4); [M+H]+	8.46021e+07	4.19638e+08	5.75702e+07	5.41032e+07	2.95863e+07	2.53252e+07	5.48514e+07	1.72784e+07	1.37916e+07	1.2616e+07	1.75219e+07	1.68297e+07	6.30476e+07	1.98602e+07	1.58524e+07	1.45012e+07	2.01401e+07	1.93444e+07
13413	Plasmenyl-PE 38:0; PE(P-19:0/19:0); [M+H]+	3.06315e+06	392041	124221	322129	274759	299161	1.17711e+06	1.0753e+06	363133	1.0171e+06	964597	1.36479e+06	1.353e+06	1.23597e+06	417394	1.16909e+06	1.10873e+06	1.56872e+06
11845	Plasmenyl-PE 38:4; PE(P-18:0/20:4); [M+H]+	7.07257e+06	6.96647e+06	3.91218e+06	1.7536e+06	1.18425e+06	1.11247e+06	4.45062e+06	1.7993e+06	1.45521e+06	1.37139e+06	1.61181e+06	2.36702e+06	5.11565e+06	2.06816e+06	1.67266e+06	1.57631e+06	1.85266e+06	2.72071e+06
13525	Plasmenyl-PE 38:4; PE(P-18:0/20:4); [M+H]+	1.60285e+06	2.13027e+06	590823	573756	147683	140268	740869	764075	557813	217938	253274	296366	851574	878247	641165	250503	291119	340650
12264	Plasmenyl-PE 40:5; PE(P-18:0/22:5); [M+H]+	2.73431e+07	1.06933e+06	3.62101e+06	4.5554e+06	2.87782e+06	3.72648e+06	1.50389e+07	1.53336e+07	9.54479e+06	1.35048e+07	1.62269e+07	2.06074e+07	1.72861e+07	1.76248e+07	1.0971e+07	1.55228e+07	1.86516e+07	2.36867e+07
12544	Plasmenyl-PE 40:5; PE(P-18:0/22:5); [M+H]+	222027	110894	364261	173997	99047.9	138969	4.33628e+06	5.32711e+06	3.02388e+06	3.75911e+06	5.37306e+06	283109	4.98423e+06	6.12312e+06	3.47573e+06	4.32082e+06	6.17593e+06	325412
7440	SM 30:1; SM(d14:1/16:0); [M+H]+	528972	73123.8	53325.8	69710.8	31092.4	36867.4	357175	366380	221369	338715	425086	464239	410546	421127	254447	389328	488604	533608
11320	SM 31:1; SM(d14:1/17:0); [M+H]+	6.93541e+06	2.13192e+06	1.80799e+06	2.49891e+06	1.47922e+06	2.04059e+06	6.72855e+06	7.23334e+06	4.62823e+06	5.93162e+06	8.25411e+06	8.5922e+06	7.73397e+06	8.31418e+06	5.31981e+06	6.81796e+06	9.48748e+06	9.8761e+06
6282	SM 32:0; SM(d14:0/18:0); [M+H]+	390575	214517	156315	184182	150263	117332	269671	300121	176561	189756	242058	264750	309966	344967	202944	218110	278227	304310
11470	SM 32:1; SM(d14:1/18:0); [M+H]+	3.40647e+06	300441	733101	1.13117e+06	748463	1.01647e+06	2.12364e+06	2.47795e+06	1.53347e+06	1.68712e+06	1.62268e+06	2.17567e+06	2.44097e+06	2.84822e+06	1.76261e+06	1.93922e+06	1.86515e+06	2.50077e+06
12265	SM 32:1; SM(d14:1/18:0); [M+H]+	2.41327e+06	4.27642e+06	992922	1.04527e+06	519674	359821	2.63774e+06	517033	379306	250830	322741	338330	3.03189e+06	594291	435983	288310	370967	388885
12918	SM 32:2; SM(d14:1/18:1); [M+H]+	1.20092e+07	1.6393e+06	3.32088e+06	4.4055e+06	3.07901e+06	3.80314e+06	1.02853e+07	9.5479e+06	6.26409e+06	8.80633e+06	8.07463e+06	9.11576e+06	1.18222e+07	1.09746e+07	7.20011e+06	1.01222e+07	9.28119e+06	1.04779e+07
11885	SM 33:0; SM(d14:0/19:0); [M+H]+	1.10706e+08	1.86845e+07	4.55545e+07	5.74408e+07	3.97592e+07	4.68319e+07	9.12971e+07	9.31981e+07	5.74349e+07	7.35313e+07	7.77351e+07	9.23152e+07	1.04939e+08	1.07124e+08	6.60172e+07	8.45188e+07	8.93506e+07	106109376
7400	SM 33:1; SM(d14:1/19:0); [M+H]+	1.09842e+06	805782	522647	735374	489106	344050	327368	252989	227994	258443	221559	230101	376285	290792	262062	297061	254666	264484
11884	SM 33:2; SM(d14:1/19:1); [M+H]+	3.356e+07	6.32047e+07	1.15676e+07	1.39285e+07	1.0833e+07	1.10119e+07	8.71498e+07	2.31612e+07	1.56981e+07	1.58224e+07	1.92241e+07	2.39552e+07	1.00172e+08	2.66221e+07	1.80438e+07	1.81866e+07	2.20967e+07	2.75347e+07
12919	SM 34:0; SM(d14:0/20:0); [M+H]+	1.90349e+06	5.62551e+06	412132	333637	186852	246534	453407	353357	990462	1.54647e+06	328098	1.65723e+06	521158	406157	1.13846e+06	1.77755e+06	377124	1.90486e+06
11780	SM 34:1; SM(d14:1/20:0); [M+H]+	4.57532e+06	1.49733e+06	1.18721e+06	1.48941e+06	1.00159e+06	1.42629e+06	4.83881e+06	5.94821e+06	4.00336e+06	4.27202e+06	5.07471e+06	5.30387e+06	5.56185e+06	6.83703e+06	4.60156e+06	4.91037e+06	5.833e+06	6.0964e+06
12950	SM 34:1; SM(d14:1/20:0); [M+H]+	5.86599e+06	753046	131178	513042	379489	153327	3.80589e+06	3.00146e+06	2.3457e+06	3.11446e+06	3.04799e+06	3.45249e+06	4.37459e+06	3.44996e+06	2.69621e+06	3.57984e+06	3.50343e+06	3.96838e+06
11927	SM 34:2; SM(d14:1/20:1); [M+H]+	1.46158e+07	3.08031e+06	1.88203e+06	2.42014e+06	1.87344e+06	1.36844e+06	1.06952e+07	2.20956e+06	1.80029e+06	3.42853e+06	2.03129e+06	2.54556e+06	1.22933e+07	2.53973e+06	2.06929e+06	3.94084e+06	2.33482e+06	2.92593e+06
14902	SM 35:1; SM(d14:1/21:0); [M+H]+	1.62911e+06	286998	181718	273622	186129	211354	4.00852e+06	2.9446e+06	3.10069e+06	949996	756142	1.06449e+06	4.60749e+06	3.3846e+06	3.56401e+06	1.09195e+06	869129	1.22355e+06
13484	SM 35:2; SM(d14:1/21:1); [M+H]+	2.60827e+06	834532	721520	737013	546553	647792	1.61146e+06	1.49774e+06	1.00063e+06	1.35658e+06	1.23939e+06	1.92937e+06	1.85225e+06	1.72154e+06	1.15015e+06	1.55929e+06	1.42459e+06	2.21766e+06
12433	SM 35:2; SM(d14:1/21:1); [M+H]+	1.70907e+08	7.16804e+07	5.45023e+07	8.71725e+07	4.97427e+07	5.5809e+07	1.05273e+08	1.13739e+08	6.27588e+07	8.76087e+07	7.64795e+07	1.07598e+08	1.21004e+08	1.30734e+08	7.21365e+07	1.007e+08	8.79075e+07	1.23676e+08
14012	SM 36:0; SM(d14:0/22:0); [M+H]+	7.22502e+06	226497	176088	198489	151409	174215	2.33625e+06	1.83358e+06	1.80474e+06	2.22351e+06	1.90449e+06	3.15767e+06	2.68535e+06	2.10757e+06	2.07442e+06	2.55576e+06	2.18907e+06	3.6295e+06
12951	SM 36:1; SM(d14:1/22:0); [M+H]+	6.58609e+06	1.76928e+06	1099890	1.63014e+06	257949	1.37193e+06	2.52307e+06	2.30019e+06	1.81705e+06	2.17812e+06	2.20289e+06	2.92257e+06	2.90008e+06	2.64389e+06	2.08856e+06	2.50359e+06	2.53205e+06	3.35928e+06
10576	SM 36:1; SM(d14:1/22:0); [M+H]+	1.131e+06	630546	524553	784822	481963	176523	456161	631445	326053	376656	499312	592968	524323	725799	374774	432938	573922	681573
12333	SM 36:2; SM(d14:1/22:1); [M+H]+	2.2731e+06	562360	1.71898e+06	2.00459e+06	1.31308e+06	1.81702e+06	7.70324e+06	9.88325e+06	7.07018e+06	8.68002e+06	1.01652e+07	1.00461e+07	8.85429e+06	1.13601e+07	8.12664e+06	9.97703e+06	1.16841e+07	1.15472e+07
14013	SM 36:2; SM(d14:1/22:1); [M+H]+	1.84666e+06	96082.6	131406	417865	153572	157318	753817	826486	544237	353538	846517	955292	866457	949984	625560	406366	973008	1.09804e+06
7439	SM 36:3; SM(d16:1/20:2); [M+H]+	1.3602e+07	5.4503e+06	5.36927e+06	6.77827e+06	4.33883e+06	5.23945e+06	4.99237e+06	5.49064e+06	3.86524e+06	5.24752e+06	5.08972e+06	7.24125e+06	5.73835e+06	6.31108e+06	4.44281e+06	6.03163e+06	5.85026e+06	8.32328e+06
13001	SM 37:1; SM(d14:1/23:0); [M+H]+	1.12202e+06	320174	539846	579729	359991	1.54143e+06	3.67379e+06	3.51529e+06	1.77622e+06	2.13703e+06	2.69215e+06	2.55358e+06	4.22275e+06	4.04056e+06	2.04163e+06	2.45635e+06	3.09443e+06	2.93515e+06
6899	SM 38:1; SM(d14:1/24:0); [M+H]+	5.45164e+06	2.18143e+06	2.1792e+06	2.61775e+06	1.84308e+06	1.87229e+06	2.7338e+06	3.7841e+06	1.98693e+06	2.37382e+06	2.76213e+06	3.91696e+06	3.1423e+06	4.34954e+06	2.28382e+06	2.72853e+06	3.17486e+06	4.50226e+06
12997	SM 38:1; SM(d14:1/24:0); [M+H]+	6.18229e+06	1.9355e+06	2.24919e+06	3.21784e+06	2.25189e+06	2.80105e+06	4.56082e+06	4.80077e+06	2.87244e+06	3.48542e+06	4.01223e+06	5.35095e+06	5.24232e+06	5.51812e+06	3.30166e+06	4.00623e+06	4.61176e+06	6.15052e+06
12998	SM 39:1; SM(d14:1/25:0); [M+H]+	1.72928e+06	3.93208e+06	2.3064e+06	886772	577918	823275	1.15508e+06	991702	617809	601169	797303	1.22964e+06	1.32768e+06	1.13989e+06	710125	690999	916440	1.41338e+06
7489	SM 40:0; SM(d14:0/26:0); [M+H]+	961895	349020	251637	350784	307669	234832	460954	910292	442876	477520	414665	931778	529832	1.04631e+06	509052	548873	476627	1.07101e+06
6951	SM 40:1; SM(d14:1/26:0); [M+H]+	2.01682e+06	1.08463e+06	765795	589601	817035	320440	791937	1.06618e+06	713588	751031	701419	2.17914e+06	910272	1.2255e+06	820216	863254	806229	2.50475e+06
12899	SM 40:1; SM(d14:1/26:0); [M+H]+	223192	0	16391.7	20418	17557.1	65799	295398	413166	249788	271000	392707	392338	339538	474903	287112	311494	451387	450963
7763	SM 40:2; SM(d14:1/26:1); [M+H]+	240114	87595.7	78448.8	132606	27488.4	85124.8	129768	150314	98490	69056.3	132331	156055	149159	172775	113207	79375	152105	179373
13035	SM 40:2; SM(d14:1/26:1); [M+H]+	717909	216005	157862	151527	157276	157329	2.15642e+06	335462	239082	439978	413355	466793	2.47864e+06	385588	274807	505721	475120	536543
7211	SM 41:1; SM(d14:1/27:0); [M+H]+	3.29486e+06	2.2117e+06	1.96206e+06	2.3392e+06	1.55892e+06	1.6954e+06	2.35317e+06	2.79061e+06	1.79245e+06	2.07135e+06	2.49835e+06	3.08293e+06	2.7048e+06	3.2076e+06	2.06029e+06	2.38087e+06	2.87167e+06	3.5436e+06
13031	SM 41:1; SM(d14:1/27:0); [M+H]+	4.46597e+06	380509	163179	189414	537685	127709	471352	2.44391e+06	1.88354e+06	547419	1.84961e+06	569302	541784	2.8091e+06	2.16499e+06	629217	2.12599e+06	654370
7256	SM 41:2; SM(d14:1/27:1); [M+H]+	1.10728e+06	524314	261308	378365	329874	279127	754721	1.10352e+06	710517	927827	1.01663e+06	3.33781e+06	867496	1.26842e+06	816687	1.06647e+06	1.16854e+06	3.83657e+06
7490	SM 41:2; SM(d14:1/27:1); [M+H]+	8.53294e+06	4.91642e+06	4.05395e+06	4.96293e+06	3.42844e+06	3.9728e+06	3.8678e+06	5.01644e+06	3.10624e+06	3.67314e+06	4.14007e+06	5.33692e+06	4.44574e+06	5.76603e+06	3.57039e+06	4.222e+06	4.7587e+06	6.13439e+06
7563	SM 41:2; SM(d14:1/27:1); [M+H]+	1.74778e+06	525352	333993	421005	412604	300617	927263	1.86047e+06	953134	1.18266e+06	1.1053e+06	4.02957e+06	1.06582e+06	2.13847e+06	1.09556e+06	1.35938e+06	1.27046e+06	4.63169e+06
9138	SM 41:3; SM(d15:1/26:2); [M+H]+	80626.4	54111.3	15189.6	14210.8	22804.4	0	9246.94	6183.4	33628.9	6974.73	0	36620	10628.7	7107.36	38653.9	8016.93	0	42092
7839	SM 42:1; SM(d14:1/28:0); [M+H]+	72420.5	74878.1	50728.3	30563.6	46852	41231.4	56961.1	194059	78378.5	100749	170935	143922	65472.6	223056	90090.2	115804	196477	165428
7840	SM 42:2; SM(d14:1/28:1); [M+H]+	538653	461779	353332	371195	258774	335266	354732	401607	253730	342901	383521	505336	407738	461618	291644	394139	440829	580846
14182	SM 42:2; SM(d14:1/28:1); [M+H]+	985890	60045.1	23741	63882.5	41497	27945	472867	519615	374310	337158	484956	404119	543526	597259	430241	387538	557420	464504
14184	SM 42:3; SM(d14:1/28:2); [M+H]+	241109	71801.7	23741	51509.3	41497	27945	137153	102580	67484.5	104458	164351	113741	157647	117908	77568.4	120067	188909	130737
17544	SM 42:3; SM(d14:1/28:2); [M+H]+	8.57384e+06	8.35461e+06	9.24309e+06	9.72615e+06	5.8059e+06	9.69486e+06	1.41797e+06	1.35787e+06	1.46978e+06	2.65075e+06	1.87402e+06	1.39208e+07	1.62985e+06	1.56077e+06	1.6894e+06	3.04684e+06	2.15405e+06	1.60009e+07
19191	SM 43:1; SM(d14:1/29:0); [M+H]+	2.95402e+06	3.54097e+06	1.05684e+06	2.72959e+06	2.25974e+06	3.09268e+06	778508	1.08711e+06	1.11999e+06	1.13206e+06	887957	2.5294e+06	894836	1.24956e+06	1.28734e+06	1.30122e+06	1.02064e+06	2.90736e+06
20265	SM 43:1; SM(d14:1/29:0); [M+H]+	1.48376e+06	3.29421e+06	3.70412e+06	2.57914e+06	1.82904e+06	3.34485e+06	423771	396944	616824	461141	351968	610759	487093	456258	708993	530047	404561	702022
16625	SM 43:1; SM(d14:1/29:0); [M+H]+	1.39451e+06	321292	389233	1.98423e+06	1.6344e+06	1.20433e+06	100294	157046	148840	176587	193987	1.96416e+06	115281	180512	171080	202973	222973	2.25766e+06
19800	SM 43:2; SM(d14:1/29:1); [M+H]+	3.01347e+06	4.12916e+06	4.13537e+06	3.03684e+06	2.46772e+06	3.65272e+06	1.32719e+06	1.46333e+06	1.69259e+06	1.37508e+06	1.2237e+06	1.74993e+06	1.52551e+06	1.68199e+06	1.9455e+06	1.58056e+06	1.40655e+06	2.01142e+06
16626	SM 43:2; SM(d14:1/29:1); [M+H]+	2.13333e+06	1.13634e+06	3.28498e+06	2.11938e+06	1.73895e+06	3.15663e+06	328680	516372	536463	921858	885945	378474	377793	593531	616624	1.05961e+06	1.01833e+06	435028
15094	SM 43:3; SM(d15:1/28:2); [M+H]+	276437	76972.3	70361.9	58558.6	28973.8	21186.8	120332	99398.3	89845.1	265356	132124	1.90452e+06	138313	114251	103270	305007	151866	2.1891e+06
19258	SM 44:2; SM(d14:1/30:1); [M+H]+	3.55775e+07	6.02389e+07	6.42864e+07	5.46632e+07	3.68507e+07	6.50468e+07	3.58413e+06	3.53225e+06	3.32902e+06	3.68775e+06	3.29936e+06	9.48399e+06	4.11969e+06	4.06006e+06	3.82646e+06	4.23879e+06	3.79237e+06	1.09011e+07
17615	SM 44:3; SM(d14:1/30:2); [M+H]+	3.52268e+07	6.11026e+06	5.61769e+06	2.34248e+07	1.90646e+07	2.23652e+07	5.96164e+06	6.69253e+06	6.10312e+06	9.71201e+06	7.33673e+06	3.6866e+07	6.85246e+06	7.69256e+06	7.01508e+06	1.11632e+07	8.43302e+06	4.23747e+07
16627	TG 40:1; TG(12:0/12:1/16:0); [M+Na]+	257331	365649	1.8302e+06	274206	227923	180411	1.30511e+06	1.36172e+06	1.50248e+06	2.36794e+06	1.84962e+06	1.36383e+07	1.50012e+06	1.5652e+06	1.72699e+06	2.72178e+06	2.126e+06	1.56762e+07
15657	TG 42:0; TG(13:0/13:0/16:0); [M+Na]+	3.19046e+06	2.46731e+06	1.45392e+06	4.59084e+06	3.57696e+06	2.2066e+06	1.13125e+06	1.65259e+06	1.80197e+06	2.57778e+06	2.98673e+06	6.67309e+06	1.30029e+06	1.89953e+06	2.07123e+06	2.96297e+06	3.43303e+06	7.67022e+06
16504	TG 45:0; TG(14:0/15:0/16:0); [M+NH4]+	1.71251e+07	5.36582e+06	2.15674e+07	2.17635e+07	1.68362e+07	1.60213e+07	4.24707e+06	4.86912e+06	5.88063e+06	9.10508e+06	6.7602e+06	7.11033e+07	4.88169e+06	5.59669e+06	6.75934e+06	1.04656e+07	7.77035e+06	8.17279e+07
13533	TG 45:0; TG(14:0/15:0/16:0); [M+NH4]+	977103	867871	819931	1.62406e+06	1.26818e+06	209755	153743	207914	206751	586294	250955	577890	176716	238981	237644	673901	288454	664241
18507	TG 45:1; TG(14:0/15:0/16:1); [M+NH4]+	4.88896e+07	1.12899e+07	1.69096e+07	4.37699e+07	3.17713e+07	4.77196e+07	2.56632e+07	2.71552e+07	2.33082e+07	6.97245e+06	6.02131e+06	6.97098e+07	2.9498e+07	3.12129e+07	2.6791e+07	8.01431e+06	6.92104e+06	80126250
14525	TG 46:0; TG(13:0/13:0/20:0); [M+Na]+	3.18393e+06	3.1374e+06	3.18871e+06	5.63127e+06	4.92687e+06	2.35736e+06	229231	378486	318310	387077	420265	968618	263483	435041	365874	444916	483063	1.11335e+06
17614	TG 46:0; TG(14:0/14:0/18:0); [M+Na]+	3.10507e+06	2.42799e+07	2.23085e+07	1.11951e+06	3.69693e+06	804768	2.97694e+06	4.27844e+06	3.86204e+06	5.2893e+06	4.91197e+06	3.38802e+06	3.42177e+06	4.91774e+06	4.43913e+06	6.07966e+06	5.64594e+06	3.89428e+06
18510	TG 46:0; TG(14:0/16:0/16:0); [M+NH4]+	1.19398e+07	1.25526e+07	1.66533e+07	1.24659e+07	8.25628e+06	1.03057e+07	6.50567e+06	1.87352e+07	1.76896e+07	1.98435e+07	2.28358e+07	1.75507e+07	7.47779e+06	2.15347e+07	2.03329e+07	2.28086e+07	2.6248e+07	2.01733e+07
15656	TG 46:0; TG(15:0/15:0/16:0); [M+Na]+	3.98345e+06	2.74162e+06	4.29045e+06	6.35074e+06	5.97115e+06	3.18477e+06	2.31125e+06	2.51629e+06	2.63149e+06	4.10544e+06	4.08206e+06	8.55545e+06	2.65661e+06	2.89229e+06	3.0247e+06	4.7189e+06	4.69202e+06	9.83385e+06
16505	TG 46:1; TG(14:0/16:0/16:1); [M+NH4]+	2.32249e+06	1.63795e+07	1.61432e+07	2.6181e+07	1.64782e+07	1.19389e+07	4.70277e+06	6.66865e+06	6.58283e+06	8.9012e+06	9.7443e+06	4.99988e+06	5.40548e+06	7.66511e+06	7.56647e+06	1.02313e+07	1.12003e+07	5.74699e+06
15558_15730	TG 46:1; TG(14:0/16:0/16:1); [M+NH4]+_TG 46:1; TG(12:0/16:0/18:1); [M+Na]+	1.74989e+07	1.81298e+07	2.3834e+07	4.00604e+07	4.54642e+07	1.80474e+07	825486	701508	1.02673e+06	2.46255e+06	841575	1.52279e+07	948834	806331	1.18015e+06	2.83051e+06	967328	1.75033e+07
10141	TG 46:2; TG(14:0/16:1/16:1); [M+Na]+	399624	347887	134533	161938	484798	167337	536624	334913	398419	384663	253885	396537	616809	384958	457953	442141	291822	455789
17514	TG 46:2; TG(14:0/16:1/16:1); [M+Na]+	1.8541e+07	2.11173e+07	2.34123e+07	9.07069e+07	6.60239e+07	5.82957e+07	1.19482e+07	1.51843e+07	1.10013e+07	5.1955e+07	1.05698e+07	2.00397e+08	1.37336e+07	1.74532e+07	1.26452e+07	5.97184e+07	1.21491e+07	2.30341e+08
17515	TG 47:0; TG(12:0/16:0/19:0); [M+NH4]+	6.91242e+07	7.21148e+07	7.62189e+07	2.46802e+07	1.43003e+07	1.13769e+07	4.27308e+07	5.14612e+07	3.62181e+07	1.20927e+07	3.95729e+07	1.5567e+08	4.91159e+07	5.91508e+07	4.163e+07	1.38996e+07	4.54861e+07	1.78931e+08
16506	TG 47:0; TG(15:0/16:0/16:0); [M+Na]+	1.87329e+06	2.51682e+06	2.25043e+06	4.0852e+06	2.06376e+06	1.69749e+06	6.9585e+06	7.66861e+06	6.33945e+06	1.04564e+07	8.57783e+06	6.59961e+07	7.99828e+06	8.81449e+06	7.28672e+06	1.20189e+07	9.85958e+06	7.58576e+07
19304	TG 47:0; TG(15:0/16:0/16:0); [M+Na]+	2.12967e+07	4.21465e+07	3.5851e+07	4.03173e+07	2.81637e+07	4.45888e+07	1.1817e+07	1.28087e+07	1.61834e+07	1.43066e+07	1.25917e+07	2.71828e+07	1.35828e+07	1.47226e+07	1.86016e+07	1.64444e+07	1.44732e+07	3.12446e+07
17516	TG 47:1; TG(15:0/16:0/16:1); [M+NH4]+	1.76588e+07	1.56612e+07	1.64187e+07	1.15852e+07	1.58361e+07	2.89507e+07	1.1263e+07	2.91952e+07	2.47273e+07	3.95378e+07	2.89217e+07	4.81574e+07	1.2946e+07	3.35577e+07	2.84222e+07	4.54458e+07	3.32433e+07	5.53533e+07
11742	TG 48:0; TG(16:0/16:0/16:0); [M+Na]+	889140	404850	203760	867407	2.17905e+06	887145	1.8174e+06	1.48845e+06	1.22522e+06	2.48061e+06	1.67352e+06	1.04403e+06	2.08896e+06	1.71086e+06	1.4083e+06	2.85128e+06	1.92358e+06	1.20003e+06
14711	TG 48:1; TG(14:0/16:0/18:1); [M+NH4]+	530950	684166	2.96805e+06	5.04159e+06	847791	342507	471871	703311	3.0818e+06	4.05988e+06	1.19979e+06	5.9714e+06	542380	808404	3.5423e+06	4.66653e+06	1.37907e+06	6.86368e+06
12770	TG 48:2; TG(14:0/16:0/18:2); [M+NH4]+	1.27594e+06	1.32698e+06	1.21454e+06	2.39278e+06	3.2549e+06	805563	1.65295e+06	1.8196e+06	1.51642e+06	3.54893e+06	3.77643e+06	1.95732e+06	1.89995e+06	2.0915e+06	1.74301e+06	4.07923e+06	4.34073e+06	2.2498e+06
15729	TG 48:2; TG(16:0/16:1/16:1); [M+Na]+	6.42775e+06	929139	1.0106e+06	1.25361e+07	9.80781e+06	6.60494e+06	2.51508e+06	2.9261e+06	3.58092e+06	4.12065e+06	3.81394e+06	1.39347e+07	2.8909e+06	3.36334e+06	4.116e+06	4.73638e+06	4.38384e+06	1.60169e+07
11743	TG 48:3; TG(16:1/16:1/16:1); [M+Na]+	1.29954e+06	1.507e+06	812367	795175	2.00698e+06	1.16768e+06	2.9768e+06	1.93285e+06	1.52953e+06	1.74784e+06	1.27227e+06	1.1485e+06	3.42161e+06	2.22167e+06	1.75808e+06	2.00901e+06	1.46238e+06	1.32011e+06
15560_15731	TG 48:3; TG(16:1/16:1/16:1); [M+Na]+	6.89628e+07	4.25361e+07	7.62932e+07	1.28793e+08	1.09076e+08	6.06883e+07	2.33715e+07	3.06981e+07	3.30521e+07	4.91986e+07	4.17571e+07	1.56507e+08	2.68638e+07	3.52852e+07	3.7991e+07	5.65501e+07	4.79967e+07	1.79893e+08
16785	TG 49:0; TG(15:0/15:0/19:0); [M+Na]+	8.32378e+06	6.50281e+06	2.77924e+07	3.96852e+07	2.50458e+07	2.92884e+07	1.49022e+07	1.45351e+07	2.23762e+07	2.40852e+07	1.68131e+07	6.44417e+07	1.7129e+07	1.6707e+07	2.57198e+07	2.76841e+07	1.93254e+07	7.40709e+07
13613	TG 49:1; TG(15:0/16:0/18:1); [M+NH4]+	9.83913e+06	9.43086e+06	8.51944e+06	5.14091e+06	5.33155e+06	6.66551e+06	3.85497e+06	3.70715e+06	4.35205e+06	6.62778e+06	8.00953e+06	9.27932e+06	4.431e+06	4.2611e+06	5.00235e+06	7.61814e+06	9.20635e+06	1.06659e+07
16597	TG 49:1; TG(15:0/16:0/18:1); [M+NH4]+	5.40268e+07	3.36973e+07	4.96548e+07	6.25147e+07	5.51722e+07	1.04398e+07	1.64798e+07	5.59242e+06	4.8347e+06	8.05782e+06	8.64893e+06	1.48426e+08	1.89423e+07	6.42806e+06	5.55713e+06	9.26186e+06	9.9413e+06	1.70604e+08
17518	TG 49:1; TG(16:0/16:0/17:1); [M+Na]+	4.67634e+06	5.20627e+06	4.30333e+06	4.9952e+06	4.90592e+06	3.82253e+06	4.67843e+06	2.1209e+07	1.55886e+07	1.55808e+07	2.1355e+07	1.47135e+07	5.37751e+06	2.43782e+07	1.79179e+07	1.7909e+07	2.4546e+07	1.6912e+07
18416	TG 49:1; TG(16:0/16:0/17:1); [M+Na]+	4.22798e+07	5.38809e+07	6.10085e+07	6.03428e+07	4.53427e+07	5.31653e+07	3.2595e+07	4.37957e+07	4.59241e+07	4.61158e+07	5.12105e+07	1.09834e+08	3.74655e+07	5.03399e+07	5.27863e+07	5.30067e+07	5.88627e+07	1.26246e+08
12769	TG 49:2; TG(15:0/16:0/18:2); [M+NH4]+	804618	1.43917e+06	650193	351005	1.9211e+06	239336	807656	384260	1.43107e+06	1.84247e+06	2.06137e+06	1.44229e+06	928340	441679	1.64491e+06	2.11778e+06	2.36939e+06	1.65781e+06
15559	TG 49:2; TG(16:0/16:0/17:2); [M+Na]+	1.58681e+07	3.73116e+07	1.72285e+07	3.57334e+07	2.61042e+07	3.51077e+06	1.22133e+07	2.5623e+07	1.76048e+07	3.7964e+07	3.13233e+07	4.43488e+07	1.40383e+07	2.94517e+07	2.02354e+07	4.36367e+07	3.60038e+07	5.09756e+07
15732	TG 50:0; TG(14:0/16:0/20:0); [M+NH4]+_TG 50:0; TG(14:0/16:0/20:0); [M+Na]+	1.06801e+07	1.08413e+07	7.77006e+06	4.4454e+06	3.06126e+06	8.08428e+06	7.65555e+06	1.14933e+07	1.03497e+07	1.8578e+07	1.66015e+07	1.99432e+07	8.79949e+06	1.32106e+07	1.18962e+07	2.1354e+07	1.90822e+07	2.29233e+07
13614	TG 50:0; TG(16:0/16:0/18:0); [M+NH4]+_TG 50:0; TG(16:0/16:0/18:0); [M+Na]+	1.94456e+06	2.52554e+06	7.04245e+06	3.17639e+06	3.31985e+06	1.13007e+06	647802	6.15853e+06	1.10337e+06	8.96985e+06	8.54872e+06	2.3829e+06	744600	7.07877e+06	1.26824e+06	1.03102e+07	9.82611e+06	2.73897e+06
8456	TG 50:1; TG(16:0/16:0/18:1); [M+Na]+	8.96102e+06	8.51762e+06	7.20173e+06	1.14716e+07	4.99503e+06	9.57576e+06	1.45434e+07	3.17501e+07	1.2678e+07	2.56552e+07	2.02578e+07	2.96472e+07	1.67166e+07	3.64944e+07	1.45724e+07	2.94887e+07	2.32848e+07	3.40772e+07
14598_14786	TG 50:1; TG(16:0/16:0/18:1); [M+NH4]+	7.25086e+07	4.73605e+07	9.20581e+07	1.70362e+08	1.53012e+08	6.85779e+07	2.32523e+06	2.14211e+07	1.94935e+07	4.2927e+07	3.08264e+07	6.32368e+07	2.67268e+06	2.4622e+07	2.24064e+07	4.93413e+07	3.54326e+07	7.2686e+07
11177	TG 50:2; TG(16:0/16:1/18:1); [M+NH4]+	1.25453e+06	2.11982e+06	1.2423e+06	1.39966e+06	2.61522e+06	1.39451e+06	3.1389e+06	2.42438e+06	1.24185e+06	711496	858873	1.50406e+06	3.60793e+06	2.78664e+06	1.42742e+06	817811	987211	1.72881e+06
15628_15822	TG 50:2; TG(16:0/16:1/18:1); [M+NH4]+	1.33432e+08	1.59402e+08	1.83861e+08	2.77138e+08	3.24537e+08	1.50813e+08	3.20215e+07	1.33276e+07	4.78394e+06	7.47317e+07	6.41631e+06	5.97854e+07	3.68063e+07	1.53191e+07	5.49878e+06	8.58985e+07	7.37507e+06	6.87189e+07
16786	TG 50:3; TG(16:0/16:1/18:2); [M+NH4]+	2.91162e+07	4.46914e+07	4.25135e+07	5.92953e+07	4.50463e+07	1.36234e+08	5.97696e+07	5.73396e+07	5.96532e+07	7.30134e+07	1.74356e+07	1.13356e+08	6.87007e+07	6.59076e+07	6.8567e+07	8.39235e+07	2.00409e+07	1.30295e+08
16598	TG 50:3; TG(16:1/16:1/18:1); [M+NH4]+_TG 50:3; TG(16:0/16:0/18:3); [M+Na]+	2.6443e+08	4.42514e+08	4.5499e+08	6.84559e+08	5.59465e+08	2.93992e+08	1.04821e+08	9.60295e+07	9.35543e+07	1.29165e+08	1.21233e+08	2.69152e+08	1.20484e+08	1.10379e+08	1.07534e+08	1.48465e+08	1.39348e+08	309370056
17592	TG 50:4; TG(14:0/18:2/18:2); [M+NH4]+	1.60646e+08	7.56599e+07	8.31756e+07	3.13943e+08	2.48746e+08	1.68797e+08	6.26339e+07	7.26044e+07	6.05625e+07	8.93842e+07	8.65117e+07	2.108e+08	7.1993e+07	8.34534e+07	6.9612e+07	1.02741e+08	9.94387e+07	2.42299e+08
17591	TG 50:4; TG(16:0/16:1/18:3); [M+NH4]+	7.39279e+07	2.55782e+08	2.43593e+08	1.05325e+08	7.3518e+07	4.77371e+07	3.25945e+07	1.9519e+07	7.42175e+07	7.73195e+07	2.80045e+07	6.13587e+07	3.7465e+07	2.24356e+07	8.53075e+07	8.8873e+07	3.21891e+07	7.05273e+07
14341	TG 50:5; TG(14:0/18:2/18:3); [M+NH4]+	3.42663e+06	650966	3.48645e+06	5.66178e+06	5.50665e+06	2.78355e+06	1.28162e+06	1.12092e+06	883997	1.88097e+06	1.63219e+06	3.23945e+06	1.47313e+06	1.28841e+06	1.01609e+06	2.16204e+06	1.87608e+06	3.7235e+06
14597	TG 51:1; TG(12:0/18:1/21:0); [M+Na]+	3.47801e+06	3.74532e+07	4.59934e+07	9.4468e+06	7.5492e+07	2.50371e+06	1.09207e+07	2.03996e+07	1.49145e+07	2.61187e+07	3.27891e+07	5.40306e+06	1.25525e+07	2.34478e+07	1.71431e+07	3.00215e+07	3.76886e+07	6.21041e+06
14188	TG 51:1; TG(16:0/17:0/18:1); [M+NH4]+	6.72977e+06	1.95188e+06	5.26226e+06	1.15866e+07	9.10628e+06	4.35366e+06	2.19769e+06	2.54706e+06	2.16626e+06	4.14003e+06	4.45924e+06	9.869e+06	2.52608e+06	2.92765e+06	2.48995e+06	4.75866e+06	5.12556e+06	1.13437e+07
14787	TG 51:1; TG(16:0/17:0/18:1); [M+NH4]+_TG 51:1; TG(16:0/16:0/19:1); [M+Na]+	1.5969e+07	1.42224e+07	3.53082e+06	2.41427e+06	2.42112e+06	1.27916e+06	807666	1.86533e+06	7.76492e+06	1.68551e+06	2.70061e+06	1.37971e+07	928352	2.14406e+06	8.9252e+06	1.93737e+06	3.10415e+06	1.58587e+07
9120	TG 51:2; TG(16:0/17:1/18:1); [M+NH4]+_TG 51:2; TG(15:0/18:1/18:1); [M+Na]+	1.22651e+08	1.66592e+08	1.64639e+08	1.48573e+08	9.71528e+07	1.39363e+08	1.86237e+08	3.13052e+08	1.54819e+08	2.21694e+08	1.8696e+08	2.11433e+08	2.14065e+08	3.5983e+08	1.77953e+08	2.5482e+08	2.14896e+08	2.43026e+08
11631_11812	TG 51:3; TG(15:0/18:1/18:2); [M+NH4]+	6.14417e+06	9.06775e+06	4.53435e+06	6.77352e+06	1.16564e+07	5.45469e+06	1.10168e+07	1.268e+07	9.46356e+06	1.83379e+07	1.54242e+07	9.05207e+06	1.2663e+07	1.45747e+07	1.08776e+07	2.10781e+07	1.77289e+07	1.04047e+07
15141	TG 51:4; TG(15:0/18:2/18:2); [M+Na]+	1.519e+06	1.87808e+06	1.35824e+06	1.97251e+06	1.68513e+06	1.4215e+06	520119	776661	505230	1.02322e+06	935899	8.67486e+06	597838	892714	580725	1.17611e+06	1.07575e+06	9.9711e+06
15823	TG 51:4; TG(15:0/18:2/18:2); [M+NH4]+	5.85273e+07	1.23031e+07	1.67289e+07	7.66159e+07	6.86094e+07	4.28549e+07	3.31273e+07	2.53079e+07	3.72873e+07	4.35383e+07	4.21942e+07	6.08557e+07	3.80774e+07	2.90895e+07	4.2859e+07	5.0044e+07	4.84991e+07	6.99491e+07
15629	TG 52:0; TG(16:0/16:0/20:0); [M+NH4]+_TG 52:0; TG(16:0/16:0/20:0); [M+Na]+	1.40222e+08	9.09704e+07	1.16335e+08	1.66398e+08	1.25429e+08	6.92017e+07	7.07065e+07	8.69869e+07	9.08426e+07	1.23845e+08	1.12945e+08	2.75055e+08	8.12718e+07	9.9985e+07	1.04417e+08	1.42351e+08	1.29822e+08	3.16155e+08
11632	TG 52:0; TG(16:0/18:0/18:0); [M+NH4]+	4.87701e+06	7.3634e+06	4.1008e+06	4.03228e+06	7.42264e+06	4.04166e+06	1.02053e+07	7.02778e+06	6.38192e+06	7.01315e+06	1.98846e+06	6.11809e+06	1.17302e+07	8.07791e+06	7.33554e+06	8.06109e+06	2.28558e+06	7.03229e+06
12627	TG 52:0; TG(17:0/17:0/18:0); [M+Na]+	1.18557e+07	1.22561e+07	9.96592e+06	2.30716e+07	2.71897e+07	8.89682e+06	1.37975e+07	1.59975e+07	1.59178e+07	3.52596e+07	3.41933e+07	1.80739e+07	1.58591e+07	1.8388e+07	1.82964e+07	4.05283e+07	3.93027e+07	2.07746e+07
11892	TG 52:1; TG(16:0/18:0/18:1); [M+Na]+	27318.4	64012.5	26505.1	51287.1	95064.9	34253.2	185883	63827.5	68287.7	72531.8	59765.9	59581	213658	73364.9	78491.6	83369.9	68696.4	68483.9
7836	TG 52:1; TG(16:0/18:0/18:1); [M+NH4]+	1.77455e+07	1.68348e+06	1.07848e+06	1.261e+06	904127	1.12599e+06	1.75061e+07	2.99988e+07	2.36839e+07	3.44063e+07	2.85687e+07	5.42121e+07	2.0122e+07	3.44813e+07	2.72229e+07	3.95475e+07	3.28376e+07	6.23128e+07
12851	TG 52:2; TG(16:0/18:1/18:1); [M+NH4]+	1.21178e+06	1.80833e+06	1.65771e+06	1.1707e+07	3.67285e+06	2.12511e+06	7.10846e+06	6.89621e+06	7.06934e+06	1.44344e+07	2.95598e+06	1.19752e+06	8.17065e+06	7.92667e+06	8.12568e+06	1.65913e+07	3.39768e+06	1.37646e+06
16679	TG 52:3; TG(16:0/18:1/18:2); [M+Na]+	1.33948e+08	1.02728e+08	1.07706e+08	1.4704e+08	1.23359e+08	8.20964e+07	7.92236e+07	8.99128e+07	1.22523e+08	1.30848e+08	1.3365e+08	2.66952e+08	9.10616e+07	1.03348e+08	1.40831e+08	1.504e+08	1.5362e+08	3.06841e+08
15826	TG 52:3; TG(16:0/18:1/18:2); [M+NH4]+	1.68591e+07	4.82649e+07	5.90047e+07	2.10568e+07	1.93532e+07	1.24922e+07	9.02095e+06	6.59281e+06	7.79558e+06	1.04288e+07	1.06717e+07	1.80147e+07	1.03689e+07	7.57794e+06	8.96044e+06	1.19871e+07	1.22664e+07	2.07065e+07
13685_13892	TG 52:3; TG(16:0/18:1/18:2); [M+NH4]+	1.14981e+08	5.40473e+07	1.01639e+08	2.56561e+08	1.87548e+08	5.83978e+07	5.1356e+07	8.2242e+07	7.02509e+07	1.40815e+08	1.49551e+08	1.16112e+08	5.90299e+07	9.45311e+07	8.07482e+07	1.61856e+08	1.71898e+08	1.33462e+08
11249	TG 52:4; TG(16:0/18:1/18:3); [M+Na]+	423189	603174	973464	447185	1.84275e+06	977318	1.90246e+06	2.11158e+06	938258	1.61986e+06	991692	1.74783e+06	2.18673e+06	2.42711e+06	1.07846e+06	1.86191e+06	1.13988e+06	2.009e+06
14864	TG 52:4; TG(16:0/18:2/18:2); [M+Na]+	5.25021e+07	1.92955e+07	6.74167e+07	8.68054e+07	9.60572e+07	2.04772e+08	6.99969e+07	8.23772e+07	7.39569e+07	1.2774e+08	2.89933e+07	4.71966e+07	80456208	9.46864e+07	8.5008e+07	1.46827e+08	3.33257e+07	5.42489e+07
14667	TG 52:4; TG(16:0/18:2/18:2); [M+NH4]+	5.1472e+08	6.21769e+08	8.64246e+08	1.30171e+09	1.39626e+09	5.21879e+08	1.54635e+08	1.92894e+08	1.58789e+08	3.37208e+08	3.09317e+08	5.26744e+08	1.77741e+08	2.21717e+08	1.82516e+08	3.87595e+08	3.55537e+08	6.05453e+08
15895	TG 52:5; TG(16:0/16:0/20:5); [M+Na]+	5.94444e+07	1.03556e+08	1.05717e+08	1.23958e+08	1.51981e+08	7.44649e+07	3.00122e+07	2.47647e+07	3.17862e+07	3.53905e+07	3.91348e+07	6.38764e+07	3.44967e+07	2.84651e+07	3.65358e+07	4.06787e+07	4.49825e+07	7.34211e+07
13684	TG 52:5; TG(16:0/18:2/18:3); [M+NH4]+	3.83308e+06	6.3367e+07	1.52765e+07	1.35361e+07	4.59301e+07	1.464e+07	1.26183e+07	4.2676e+06	3.66833e+06	8.72113e+06	8.24535e+06	5.93125e+06	1.45038e+07	4.90529e+06	4.21647e+06	1.00243e+07	9.47741e+06	6.81753e+06
15702	TG 52:5; TG(16:0/18:2/18:3); [M+NH4]+_TG 52:5; TG(16:1/18:2/18:2); [M+Na]+	3.16614e+08	4.71877e+08	5.47469e+08	7.62818e+08	8.21182e+08	3.93892e+08	1.39822e+08	1.39766e+08	1.63403e+08	2.05635e+08	2.21991e+08	4.08417e+08	1.60715e+08	1.60651e+08	1.8782e+08	2.36362e+08	2.55162e+08	4.69445e+08
12267	TG 52:6; TG(16:1/18:2/18:3); [M+NH4]+	325463	619089	197158	458370	640404	309405	573425	698692	497597	500283	1.30954e+06	692690	659109	803094	571951	575038	1.50522e+06	796195
15894	TG 52:6; TG(16:4/18:1/18:1); [M+Na]+	1.65866e+07	2.95991e+07	3.04381e+07	3.24148e+07	4.20747e+07	2.19139e+07	8.97918e+06	6.73301e+06	8.47541e+06	9.62972e+06	9.91776e+06	1.1131e+07	1.03209e+07	7.7391e+06	9.74185e+06	1.10686e+07	1.13997e+07	1.27942e+07
11250	TG 53:0; TG(14:0/19:0/20:0); [M+NH4]+	3.00309e+06	2.01089e+06	3.47858e+06	3.56808e+06	4.56552e+06	3.53453e+06	5.55325e+06	4.56179e+06	3.37931e+06	3.82926e+06	3.12523e+06	1.36123e+06	6.38304e+06	5.24343e+06	3.88426e+06	4.40145e+06	3.59222e+06	1.56463e+06
15824	TG 53:0; TG(16:0/18:0/19:0); [M+NH4]+_TG 53:0; TG(16:0/18:0/19:0); [M+Na]+	825163	5.92674e+06	2.0581e+06	1.72087e+06	2.32785e+06	1.10798e+06	1.3734e+06	1.81172e+06	1.80937e+06	2.27732e+06	3.22435e+06	1.84501e+06	1.57862e+06	2.08243e+06	2.07974e+06	2.61761e+06	3.70615e+06	2.1207e+06
8503	TG 53:1; TG(16:0/16:0/21:1); [M+Na]+	3.47571e+08	3.64318e+08	3.84107e+08	4.70933e+08	3.26243e+08	4.03025e+08	3.7444e+08	4.63677e+08	3.16694e+08	3.61151e+08	3.64885e+08	4.71148e+08	4.30391e+08	5.32962e+08	3.64017e+08	4.15116e+08	4.19409e+08	5.41549e+08
12195	TG 53:2; TG(17:0/17:0/19:2); [M+Na]+	4.49083e+06	8.35543e+06	4.11645e+06	5.15023e+06	8.98566e+06	4.87954e+06	1.034e+07	8.25086e+06	2.83732e+06	6.94246e+06	5.36644e+06	6.43034e+06	1.1885e+07	9.48375e+06	3.26129e+06	7.97984e+06	6.16832e+06	7.39119e+06
16681	TG 53:4; TG(17:0/18:2/18:2); [M+Na]+	2.49809e+08	4.09624e+08	4.4106e+08	7.56564e+08	5.03517e+08	2.64333e+08	1.95067e+08	2.89439e+08	2.40507e+08	3.40582e+08	3.75603e+08	4.44687e+08	2.24214e+08	3.32689e+08	2.76445e+08	3.91473e+08	4.31727e+08	5.11134e+08
13195	TG 53:4; TG(17:0/18:2/18:2); [M+Na]+	4.39675e+06	1.98445e+06	1.30057e+06	1.10505e+07	1.25278e+07	3.24561e+06	4.60868e+06	6.42374e+06	4.59693e+06	8.85097e+06	9.21225e+06	1.06977e+07	5297337	7.38361e+06	5.28383e+06	1.01735e+07	1.05888e+07	1.22962e+07
14865	TG 53:4; TG(17:0/18:2/18:2); [M+NH4]+	1.20778e+07	5.58787e+07	7.10349e+07	3.72027e+07	1.90155e+07	1.05059e+07	2.49797e+06	3.95276e+06	1.41576e+07	3.93293e+06	2.70631e+07	4.59373e+06	2.87123e+06	4.5434e+06	1.62731e+07	4520604	3.1107e+07	5.28015e+06
17665_17836	TG 53:5; TG(17:1/18:2/18:2); [M+NH4]+	1.16976e+08	2.32106e+08	1.99591e+08	2.92906e+08	2.20916e+08	1.52273e+08	9.43515e+07	1.4116e+08	1.69494e+08	1.41117e+08	1.94749e+08	2.74507e+08	1.0845e+08	1.62253e+08	1.94821e+08	1.62204e+08	2.2385e+08	3.15525e+08
13414	TG 53:8; TG(15:1/16:1/22:6); [M+Na]+	2.84706e+06	4.68468e+06	3.06847e+06	5.31961e+06	6.46738e+06	3.69548e+06	3.06641e+06	2.23911e+06	2.42288e+06	3.70134e+06	3.66534e+06	4.34696e+06	3.52461e+06	2.57369e+06	2.78492e+06	4.25441e+06	4.21303e+06	4.9965e+06
14257	TG 54:0; TG(16:0/18:0/20:0); [M+NH4]+	2.55494e+06	3.90874e+06	3.77071e+06	5.0151e+06	2.02195e+07	9.60966e+06	5.79958e+06	9.10279e+06	2.14764e+06	1.60693e+07	1.5982e+07	2.01888e+07	6.66618e+06	1.0463e+07	2.46855e+06	1.84704e+07	1.83701e+07	2.32055e+07
17891	TG 54:0; TG(16:0/18:0/20:0); [M+NH4]+	4.25214e+06	8.0389e+06	8.049e+06	9.97345e+06	3.02482e+06	1.08064e+06	770597	900552	582431	634845	622410	1.51104e+06	885743	1.03512e+06	669461	729707	715414	1.73682e+06
15423	TG 54:0; TG(17:0/17:0/20:0); [M+Na]+	4.36213e+06	1.54787e+06	6.89986e+06	9.65689e+06	9.1676e+06	5.98101e+06	2.47803e+06	3.22731e+06	3.1831e+06	4.59337e+06	5.2714e+06	7.75728e+06	2.84831e+06	3.70955e+06	3.65873e+06	5.27974e+06	6.05908e+06	8.91641e+06
11890	TG 54:1; TG(16:0/18:1/20:0); [M+NH4]+	978367	1.61723e+06	889457	1.0541e+06	1.25005e+06	3.42855e+06	1.72664e+06	2.18939e+06	1.04782e+06	2.64763e+06	2.23951e+06	2.4271e+06	1.98464e+06	2.51654e+06	1.20439e+06	3.04326e+06	2.57415e+06	2.78977e+06
15239	TG 54:2; TG(16:0/18:2/20:0); [M+Na]+	9.07839e+06	1.15229e+07	1.09446e+07	1.88858e+07	1.56694e+07	1.05258e+07	4.36957e+06	5.97683e+06	6.61257e+06	1.15968e+07	1.09405e+07	2.04086e+07	5.0225e+06	6.86992e+06	7.60065e+06	1.33297e+07	1.25753e+07	2.34582e+07
9166	TG 54:2; TG(16:0/18:2/20:0); [M+NH4]+	1.03574e+06	388968	308257	217088	78439.9	618082	1.33299e+06	1.95391e+06	1.86062e+06	2.59409e+06	1.78823e+06	2.463e+06	1.53218e+06	2.24587e+06	2.13864e+06	2.98172e+06	2.05543e+06	2.83103e+06
17740	TG 54:2; TG(16:0/18:2/20:0); [M+NH4]+	2.87396e+06	8.53876e+06	4.91216e+06	6.34606e+06	3.87016e+06	2.53784e+06	1.85991e+06	3.13103e+06	1.90778e+07	1.58943e+07	2.05356e+07	4.29517e+06	2.13783e+06	3.59888e+06	2.19285e+07	1.82693e+07	2.36041e+07	4.93698e+06
16286	TG 54:2; TG(18:0/18:1/18:1); [M+Na]+	1.67792e+06	2.40337e+06	2.02891e+06	3.22561e+06	636021	1.81592e+06	1.29851e+06	2.16709e+06	745797	766470	3.33052e+06	5.77741e+06	1492539	2.49091e+06	857238	881000	3.82819e+06	6.64071e+06
7281	TG 54:3; TG(16:0/18:1/20:2); [M+NH4]+	6.23171e+06	420387	185711	535664	46808.7	284808	1.49158e+07	3.32165e+07	2.21175e+07	3.45566e+07	3.59498e+07	1.76722e+07	1.71446e+07	3.81799e+07	2.54224e+07	3.97202e+07	4.13216e+07	2.03129e+07
15896	TG 54:3; TG(18:1/18:1/18:1); [M+Na]+	3.05862e+07	4.05869e+07	4.51598e+07	4.60021e+07	6.12661e+07	3.09955e+07	2.01498e+07	2.71003e+07	2.97677e+07	3.35929e+07	3.90919e+07	4.95395e+07	2.31607e+07	3.11498e+07	3.42158e+07	3.86126e+07	4.49332e+07	5.69419e+07
15703	TG 54:4; TG(16:0/18:1/20:3); [M+Na]+	9.31873e+07	8.11902e+07	9.10241e+07	1.54321e+08	1.14455e+08	5.5754e+07	8.38889e+07	1.45645e+08	1.31211e+08	1.82241e+08	2.07262e+08	2.47029e+08	9.64241e+07	1.67408e+08	1.50817e+08	2.09473e+08	2.38232e+08	2.83941e+08
11715	TG 54:4; TG(18:1/18:1/18:2); [M+NH4]+_TG 54:4; TG(18:1/18:1/18:2); [M+Na]+	7.30775e+06	8.16646e+06	6.40631e+06	8.75457e+06	1.13101e+07	7.2044e+06	1.0807e+07	9.46666e+06	8.67655e+06	1.1397e+07	1.00076e+07	1.1319e+07	1.24218e+07	1.08812e+07	9.97304e+06	1.31e+07	1.15029e+07	1.30103e+07
11891	TG 54:5; TG(16:0/18:1/20:4); [M+Na]+	2.49951e+06	4.50519e+06	2.79489e+06	3.81743e+06	5.67838e+06	1.04518e+06	942441	705785	585534	870669	619459	773138	1.08327e+06	811247	673027	1.00077e+06	712022	888665
12738	TG 54:5; TG(16:0/18:1/20:4); [M+NH4]+	5.34327e+06	7.44116e+06	1.78938e+07	1.22123e+07	1.54488e+07	4.53476e+06	3.37009e+07	3.716e+07	7.89503e+06	1.84865e+07	7.56215e+07	9.57848e+06	38736669	4.27126e+07	9.07474e+06	2.12489e+07	8.69212e+07	1.10097e+07
7874	TG 54:5; TG(18:1/18:1/18:3); [M+Na]+	2.67777e+08	1.80955e+08	1.58208e+08	1.96119e+08	1.05198e+08	1.63965e+08	3.25635e+08	5.10599e+08	4.17913e+08	4.10879e+08	4.83729e+08	6.42218e+08	3.74293e+08	5.86896e+08	4.8036e+08	4.72275e+08	5.56011e+08	7.38182e+08
13775	TG 54:5; TG(18:1/18:2/18:2); [M+Na]+	1.80038e+08	2.14975e+08	2.87193e+08	4.73864e+08	4.46448e+08	1.85098e+08	1.22896e+08	1.98775e+08	1.82211e+08	3.06472e+08	3.25613e+08	2.78402e+08	1.41259e+08	2.28477e+08	2.09438e+08	3.52266e+08	374268144	3.20002e+08
13771	TG 54:5; TG(18:1/18:2/18:2); [M+NH4]+	4.67277e+07	5.12715e+07	8.72487e+07	1.19397e+08	1.03695e+08	4.46566e+07	2.83139e+07	4.77907e+07	4.64327e+07	8.31001e+07	8.21717e+07	6.83272e+07	3.25447e+07	5.49318e+07	5.3371e+07	9.55173e+07	9.44502e+07	7.85371e+07
15424	TG 54:6; TG(16:0/16:0/22:6); [M+Na]+	70654	7.29556e+06	600324	362202	258911	277293	116748	190677	122545	162683	329100	389017	134193	219169	140857	186991	378276	447146
14759	TG 54:6; TG(16:0/18:1/20:5); [M+Na]+	3.18784e+08	3.91283e+08	4.52799e+08	7.61116e+08	6.64945e+08	1.08622e+09	4.76991e+08	9.71159e+08	2.19351e+08	3.76751e+08	2.98703e+08	3.82164e+08	5.48265e+08	1.11627e+09	2.52127e+08	4.33047e+08	3.43336e+08	4.39269e+08
14758	TG 54:6; TG(16:0/18:1/20:5); [M+Na]+	1.02468e+09	1.41007e+09	1.57595e+09	2.8934e+09	2.36044e+09	3.21824e+08	1.18307e+08	2.85058e+08	7.39734e+08	1.41434e+09	1.19841e+09	1.45866e+09	1.35985e+08	3.27653e+08	8.50269e+08	1.62567e+09	1.37749e+09	1.67662e+09
14954	TG 54:6; TG(16:0/18:2/20:4); [M+NH4]+	2.67356e+08	3.16521e+08	3.59438e+08	4.70607e+08	4.28809e+08	3.04155e+08	1.47115e+08	2.23961e+08	1.93088e+08	3.01191e+08	2.78481e+08	2.90622e+08	1.69098e+08	2.57426e+08	2.2194e+08	3.46196e+08	320092656	3.34048e+08
8551	TG 54:6; TG(18:1/18:2/18:3); [M+NH4]+_TG 54:6; TG(18:2/18:2/18:2); [M+Na]+	3.94943e+06	3.6462e+06	2.09573e+06	1.12392e+06	257075	3.62084e+06	6.18188e+06	1.33147e+07	7.67278e+06	1.29831e+07	9.82401e+06	1.34658e+07	7.10561e+06	1.53043e+07	8.81929e+06	1.49232e+07	1.1292e+07	1.5478e+07
15791_15992	TG 54:7; TG(16:0/16:1/22:6); [M+Na]+	4.06683e+08	6.9332e+08	5.68454e+08	9.0513e+08	9.0575e+08	4.05198e+08	2.85075e+08	4.04837e+08	4.61945e+08	5.71565e+08	6.29379e+08	7.63713e+08	3.27672e+08	4.65329e+08	5.30971e+08	6.56971e+08	7.23424e+08	8.77831e+08
12436	TG 54:7; TG(16:0/16:1/22:6); [M+NH4]+	1.10239e+06	482988	331406	270548	1.20191e+06	1.10705e+06	1.53413e+06	1.44055e+06	548970	936526	374247	538060	1.76337e+06	1.6558e+06	630999	1.07647e+06	430169	618459
13488	TG 54:7; TG(16:0/18:2/20:5); [M+NH4]+_TG 54:7; TG(16:0/18:2/20:5); [M+Na]+	592555	481900	248916	1.16958e+06	1.60342e+06	992843	997627	1.03785e+06	1.03258e+06	2.4869e+06	2.58086e+06	1.20687e+06	1.1467e+06	1.19293e+06	1.18688e+06	2.8585e+06	2.96651e+06	1.3872e+06
13288	TG 54:7; TG(17:1/17:1/20:5); [M+Na]+	1.91411e+06	902596	515768	3.16138e+06	4.12193e+06	1.41467e+06	1.98461e+06	2.4512e+06	1.97094e+06	5.41782e+06	5.65153e+06	5.29024e+06	2.28116e+06	2.81747e+06	2.26545e+06	6.22738e+06	6.49601e+06	6.08073e+06
12435	TG 54:7; TG(18:2/18:2/18:3); [M+NH4]+_TG 54:7; TG(18:2/18:2/18:3); [M+Na]+	1.9563e+06	1.17579e+06	856312	2.90542e+06	3.38351e+06	2.68199e+06	2.86173e+06	2.32686e+06	1.94831e+06	2.26527e+06	1.91479e+06	846458	3.28934e+06	2.67455e+06	2.23944e+06	2.60376e+06	2.20091e+06	972940
16842	TG 54:8; TG(16:1/16:1/22:6); [M+Na]+	1.7718e+07	2.24098e+07	2.35452e+07	2.24771e+07	3.02087e+07	1.82115e+07	1.9554e+06	2.93628e+06	3.33508e+06	2.26633e+07	4.80361e+06	1.06391e+07	2.24759e+06	3.37503e+06	3.83342e+06	2.60498e+07	5.52139e+06	1.22288e+07
17015	TG 54:8; TG(16:1/18:2/20:5); [M+Na]+	8.92434e+06	1.33023e+07	1.27916e+07	1.00693e+07	1.28914e+07	8.05059e+06	5.41581e+06	4.29943e+06	8.72702e+06	1.18398e+07	6.12487e+06	1.78714e+07	6.22507e+06	4.94187e+06	1.00311e+07	1.36089e+07	7.04008e+06	2.05418e+07
13286	TG 55:0; TG(15:0/20:0/20:0); [M+Na]+	4.28418e+06	6.73047e+06	1.49111e+06	9.03327e+06	9.45688e+06	5.02842e+06	7.13013e+06	9.92457e+06	7.33283e+06	1.37441e+07	1.35255e+07	3.58471e+06	8.19556e+06	1.14075e+07	8.42854e+06	1.57978e+07	1.55465e+07	4.12035e+06
7596	TG 55:0; TG(16:0/19:0/20:0); [M+NH4]+	252396	0	0	0	0	0	1.00742e+06	2.75143e+06	1.49024e+06	2.33121e+06	2.05818e+06	1.3555e+06	1.15795e+06	3.16257e+06	1.71292e+06	2.67955e+06	2.36573e+06	1.55805e+06
13487	TG 55:0; TG(16:0/19:0/20:0); [M+NH4]+	2376429	4.54095e+06	2.97732e+06	5.10776e+06	6.1435e+06	3.64147e+06	3.55489e+06	3.84578e+06	3.37262e+06	5.0589e+06	5.02708e+06	1.20687e+06	4.08608e+06	4.42044e+06	3.87658e+06	5.81482e+06	5.77826e+06	1.3872e+06
17738	TG 55:1; TG(17:1/19:0/19:0); [M+Na]+	9.15808e+06	1.94203e+07	1.60404e+07	3.07793e+07	2.21142e+07	1.51064e+07	1.16584e+07	1.59317e+07	1.79734e+07	1.8818e+07	2.21951e+07	3.88372e+07	1.34004e+07	1.83123e+07	2.06591e+07	2.16299e+07	2.55116e+07	4.46405e+07
14317_14500	TG 55:5; TG(18:2/18:2/19:1); [M+NH4]+	1.26991e+07	1.91206e+07	1.6176e+07	3.59222e+07	2.94796e+07	1.36832e+07	1.51846e+07	3.08524e+07	2.3582e+07	4.75265e+07	4.76957e+07	4.19721e+07	1.74535e+07	3.54626e+07	2.71057e+07	5.46282e+07	5.48226e+07	4.82438e+07
17958	TG 56:0; TG(16:0/20:0/20:0); [M+Na]+	4.61465e+06	4.17008e+06	5.49196e+06	7.37422e+06	868878	450039	6.32131e+06	1.47485e+06	9.38322e+06	8.72706e+06	9.15819e+06	1.23367e+07	7.26587e+06	1.69523e+06	1.07853e+07	1.00311e+07	1.05267e+07	1.41801e+07
15993	TG 56:0; TG(18:0/18:0/20:0); [M+NH4]+	1.144e+06	6.32454e+06	2.69896e+06	2.7278e+06	2.08753e+06	1.18868e+06	2.18206e+06	1.99583e+06	2.25397e+06	3.42514e+06	3.04644e+06	4.18429e+06	2.50812e+06	2.29406e+06	2.59077e+06	3.93694e+06	3.50166e+06	4.80953e+06
13576	TG 56:1; TG(18:0/18:1/20:0); [M+NH4]+_TG 56:1; TG(18:0/18:1/20:0); [M+Na]+	45009.9	138487	65620.1	35892	1.36504e+06	18728.1	162360	189061	98927	100560	136950	101437	186620	217311	113709	115586	157414	116595
17959	TG 56:10; TG(16:0/20:5/20:5); [M+Na]+	3.03659e+06	5.54457e+06	4.12435e+06	5.3021e+06	4.59496e+06	3.5325e+06	3.46872e+06	4.22075e+06	4.89007e+06	4.64675e+06	5.27788e+06	6.79343e+06	3.98704e+06	4.85143e+06	5.62077e+06	5.34109e+06	6.06653e+06	7.80854e+06
17017	TG 56:10; TG(18:3/18:3/20:4); [M+Na]+	1.03921e+07	1.71733e+07	1.89139e+07	2.32294e+07	2.08405e+07	1.22917e+07	1.126e+07	1.53466e+07	1.54051e+07	1.82002e+07	1.9985e+07	2.46868e+07	1.29426e+07	1.76398e+07	1.7707e+07	2.09198e+07	2.29713e+07	2.83756e+07
13004	TG 56:10; TG(18:3/18:3/20:4); [M+Na]+	8.89443e+06	1.18794e+07	1.0151e+07	5.0123e+06	5.15056e+06	3.66371e+06	1.29634e+07	1.06895e+07	1.1469e+07	1.30158e+07	1.54247e+07	1.28158e+07	1.49004e+07	1.22868e+07	1.31828e+07	1.49607e+07	1.77295e+07	1.47309e+07
13855	TG 56:2; TG(18:1/18:1/20:0); [M+NH4]+	6.20114e+07	9.50998e+07	1.27621e+08	2.14007e+08	2.10334e+08	8.45975e+07	9.38288e+07	1.91818e+08	1.76278e+08	3.52134e+08	3.49732e+08	2.30586e+08	1.07849e+08	2.2048e+08	2.02618e+08	4.04752e+08	4.01991e+08	2.65041e+08
15961	TG 56:3; TG(18:1/18:1/20:1); [M+Na]+	5.38656e+07	1.33914e+08	1.36425e+08	2.27086e+08	1.73966e+08	6.93466e+07	1.56973e+07	1.98565e+07	2.21533e+07	1.05605e+08	1.27667e+08	8.56928e+07	1.80429e+07	2.28235e+07	2.54636e+07	1.21385e+08	1.46744e+08	9.84974e+07
14053	TG 56:3; TG(18:1/18:2/20:0); [M+NH4]+	7.95499e+06	1.12179e+07	1.3355e+07	1.82865e+07	1.98042e+07	1.11376e+07	1.15361e+07	1.60429e+07	1.85106e+07	2.68231e+07	3.12335e+07	1.29757e+07	1.32598e+07	1.84401e+07	2.12765e+07	3.08311e+07	3.59006e+07	1.49147e+07
14835	TG 56:4; TG(18:1/18:2/20:1); [M+NH4]+	1.07406e+08	6.46704e+08	2.10307e+08	3.80718e+08	3.06885e+08	4.12505e+08	3.97809e+08	8.80099e+08	7.45541e+08	1.2228e+09	1.40865e+09	2.56863e+08	4.57251e+08	1.01161e+09	8.56943e+08	1.40552e+09	1.61914e+09	2.95245e+08
15870	TG 56:5; TG(16:0/18:0/22:5); [M+Na]+	1.39102e+08	3.31583e+08	2.49068e+08	4.24997e+08	3.55915e+08	1.45679e+08	1.84983e+08	3.15951e+08	3.11626e+08	3.31805e+08	3.92328e+08	2.96897e+08	2.12625e+08	3.63162e+08	3.58191e+08	3.81385e+08	4.50952e+08	3.41261e+08
7902	TG 56:5; TG(18:0/18:1/20:4); [M+Na]+	5.61304e+07	1.32317e+07	9.80576e+06	8.48886e+06	4.97001e+06	6.88501e+06	1.24556e+08	2.18645e+08	1.488e+08	2.0891e+08	1.6426e+08	1.74942e+08	1.43168e+08	2.51316e+08	1.71034e+08	2.40126e+08	1.88804e+08	2.01083e+08
13935_14151	TG 56:5; TG(18:1/18:2/20:2); [M+NH4]+	2.97392e+06	6.82268e+06	9.19148e+06	1.38632e+07	9.66157e+06	4.18055e+06	2.23917e+06	2.28043e+06	1.62653e+06	3.10757e+06	4.43726e+06	2.00267e+06	2.57376e+06	2.62119e+06	1.86958e+06	3.57192e+06	5.1003e+06	2.30192e+06
16920	TG 56:7; TG(16:0/18:1/22:6); [M+NH4]+	2.19037e+07	3.56038e+07	3.20373e+07	4.18073e+07	3.581e+07	1.86877e+07	1.81709e+07	1.78103e+07	2.15275e+07	2.70846e+07	3.36276e+07	6.03672e+07	2.08861e+07	2.04716e+07	2.47442e+07	3.11317e+07	3.86524e+07	6.93875e+07
16089	TG 56:7; TG(18:1/18:2/20:4); [M+NH4]+	5.98858e+06	2.0524e+07	1.6913e+07	2.64206e+07	2.78709e+07	1.3276e+07	7.54888e+06	9.01746e+06	9.06735e+06	9.91578e+06	1.14097e+07	1.21375e+07	8.67687e+06	1.03649e+07	1.04222e+07	1.13974e+07	1.31146e+07	1.39512e+07
14388_14565	TG 56:8; TG(16:0/18:2/22:6); [M+Na]+	1.05148e+06	5.70765e+06	942951	2.48639e+06	3.16576e+06	1.7801e+06	2.86917e+06	8.71378e+06	7.03707e+06	9.25101e+06	1.425e+07	5.59665e+06	3.2979e+06	1.00158e+07	8.08859e+06	1.06333e+07	1.63793e+07	6.43293e+06
16183	TG 56:8; TG(16:0/18:2/22:6); [M+NH4]+	765738	3.17827e+06	2.9326e+06	3.3873e+06	2.91668e+06	1.48072e+06	1.47622e+06	1.95201e+06	8.67673e+06	2.30288e+06	2.32745e+06	1.3116e+07	1.69681e+06	2.24369e+06	9.97325e+06	2.64699e+06	2.67523e+06	1.50759e+07
15962	TG 56:8; TG(18:1/18:2/20:5); [M+Na]+	2.90524e+06	2.62143e+07	1.29539e+07	8.09484e+06	5.95081e+06	2.91415e+06	2.61599e+06	3.43701e+06	3.40786e+06	3.79901e+06	5.05867e+06	1.67102e+07	3006882	3.95059e+06	3.91708e+06	4.36668e+06	5.81456e+06	1.92071e+07
16989	TG 56:8; TG(18:1/18:2/20:5); [M+NH4]+	1.09479e+06	9.71632e+06	6.29897e+06	3.12266e+06	3.7011e+06	1.52296e+06	5.9482e+06	1.00292e+07	9.38119e+06	1.01166e+07	3.37264e+06	2.82482e+07	6.83701e+06	1.15279e+07	1.0783e+07	1.16283e+07	3.8766e+06	3.24692e+07
14564	TG 56:9; TG(16:0/20:4/20:5); [M+NH4]+	1.66598e+06	1.59684e+06	3.17471e+06	5.62185e+06	6.21192e+06	3.20425e+06	2.25267e+06	2.72468e+06	978710	4.18687e+06	4.71507e+06	1.22566e+06	2.58927e+06	3.13182e+06	1.12495e+06	4.8125e+06	5.41962e+06	1.4088e+06
14385	TG 56:9; TG(16:1/18:2/22:6); [M+NH4]+	1.20435e+06	4.86263e+06	4.09171e+06	7.02112e+06	7.78551e+06	3.79595e+06	3.77649e+06	8.73004e+06	7.65581e+06	1.30021e+07	1.2542e+07	4.371e+06	4340790	10034532	8.79978e+06	1.49449e+07	1.44161e+07	5.02413e+06
15604	TG 56:9; TG(18:2/18:2/20:5); [M+NH4]+	2.52002e+06	6.06984e+06	5.80613e+06	9.41446e+06	9.13796e+06	3.96783e+06	3.36403e+06	5.86425e+06	6.61873e+06	7.06663e+06	1.02012e+07	5.64684e+06	3.8667e+06	6.74052e+06	7.60774e+06	8.12256e+06	1.17255e+07	6.49062e+06
15670	TG 57:0; TG(18:0/19:0/20:0); [M+NH4]+	250139	364365	329406	803894	336092	192415	776224	1.25179e+06	1.3516e+06	1.25134e+06	1.32405e+06	944152	892211	1.43884e+06	1.55357e+06	1.43833e+06	1.5219e+06	1085232
15572	TG 57:2; TG(18:2/19:0/20:0); [M+NH4]+	46125.4	86728	37946.2	398776	36438.6	16227.3	210692	349469	1.49156e+06	251819	438849	464828	242175	401689	1.71443e+06	289447	504424	534285
13934_14150	TG 58:0; TG(19:0/19:0/20:0); [M+Na]+	1.5685e+07	2.42394e+07	2.18975e+07	3.53353e+07	4.23189e+07	2.3703e+07	2.35684e+07	2.00981e+07	2.38473e+07	2.34298e+07	2.67583e+07	2.52239e+07	2.70901e+07	2.31012e+07	2.74107e+07	2.69308e+07	3.07567e+07	2.8993e+07
14916	TG 58:1; TG(18:1/20:0/20:0); [M+Na]+	1.2515e+07	2.76325e+07	3.21756e+07	6.44982e+07	8.67891e+07	2.51584e+07	2.63045e+07	3.69903e+07	3.96597e+07	5.10818e+07	6.47482e+07	6.1759e+07	3.0235e+07	4.25176e+07	4.55858e+07	5.87147e+07	7.44232e+07	7.09874e+07
15108	TG 58:10; TG(16:0/20:4/22:6); [M+NH4]+	2.48082e+06	6.03684e+06	5.87021e+06	1.03404e+07	1.12996e+07	4.94342e+06	4.68348e+06	2.25037e+07	6.43532e+06	7.92508e+06	1.0986e+07	7.15384e+06	5383311	2.58663e+07	7.39692e+06	9.10929e+06	1.26276e+07	8.2228e+06
17599	TG 58:10; TG(18:1/20:4/20:5); [M+NH4]+	22166.7	31146.9	94082.8	76417.9	61767.2	44045.6	96381.8	377448	258159	167587	292677	135860	110784	433849	296734	192629	336411	156161
16184	TG 58:10; TG(18:2/18:2/22:6); [M+NH4]+	9.25543e+06	2.76741e+07	2.48906e+07	3.44791e+07	4.13453e+07	1.89874e+07	1.92464e+07	2.84319e+07	3.13298e+07	3.16986e+07	3.98992e+07	3.44618e+07	2.21223e+07	3.26803e+07	3.60113e+07	3.64351e+07	4.58612e+07	3.96113e+07
17185	TG 58:10; TG(18:2/20:4/20:4); [M+NH4]+	3.38818e+06	6.41695e+06	6.49054e+06	7.653e+06	7.36382e+06	4.49096e+06	2.59365e+06	6.6626e+06	7.01074e+06	8.59221e+06	1.01364e+07	1.17788e+07	2.98121e+06	7.65816e+06	8.05833e+06	9.8761e+06	1.1651e+07	1.35388e+07
15002_15193	TG 58:11; TG(18:2/20:4/20:5); [M+Na]+	1.07819e+06	3.54682e+06	3.21779e+06	6.0054e+06	5.05366e+06	2.08936e+06	1.44919e+07	1.19957e+07	9.18679e+06	1.21539e+07	9.60647e+06	3.14958e+07	1.66574e+07	1.37881e+07	1.05595e+07	1.397e+07	1.10419e+07	3.6202e+07
16053	TG 58:11; TG(18:2/20:4/20:5); [M+Na]+	964331	3.55047e+06	3.90551e+06	6.5578e+06	3.83289e+06	1.05909e+06	9.95864e+06	1.71353e+07	1.44649e+07	1.84576e+07	3.61512e+06	3.03286e+07	1.14467e+07	1.96957e+07	1.66263e+07	2.12157e+07	4.15531e+06	3.48605e+07
17062	TG 58:12; TG(18:2/20:5/20:5); [M+Na]+	2.87117e+06	2.54128e+06	3.13519e+06	1.40521e+07	1.01502e+07	1.15316e+06	4.46278e+06	8.73751e+06	7.29413e+06	7.85027e+06	1.00303e+07	1.45036e+07	5.12963e+06	1.00431e+07	8.38406e+06	9.0233e+06	1.1529e+07	1.66708e+07
16322	TG 58:2; TG(19:1/19:1/20:0); [M+Na]+	362342	117434	106382	93632.9	105842	104068	469041	911349	515771	754943	757347	2.73143e+06	539127	1.04753e+06	592840	867751	870514	3.13958e+06
18256	TG 58:6; TG(18:0/18:0/22:6); [M+Na]+	1.22724e+06	27691.7	3950.72	10795.6	57743.1	33117.8	2.53242e+06	4.60701e+06	3.2516e+06	7.04115e+06	2.62506e+06	1.39737e+07	2.91082e+06	5.29542e+06	3.73747e+06	8.09327e+06	3.01731e+06	1.60617e+07
15575_15752	TG 58:6; TG(18:1/18:1/22:4); [M+Na]+	643815	227178	198489	308117	925046	497284	834942	1.64539e+06	959517	1.13064e+06	1.04847e+06	2.02298e+06	959703	1.89126e+06	1.10289e+06	1.29959e+06	1.20514e+06	2.32527e+06
16807	TG 58:7; TG(18:0/18:1/22:6); [M+NH4]+	130044	98676.8	95507.1	117257	130269	100720	220449	343935	247334	409112	452581	363381	253390	395327	284292	470243	520208	417679
16694	TG 58:7; TG(18:1/18:1/22:5); [M+NH4]+	56382.1	20084.7	0	0	0	18713.7	661971	427206	857858	909011	1.56164e+06	196607	760886	491041	986043	1.04484e+06	1.79499e+06	225985
16887	TG 58:7; TG(18:1/18:2/22:4); [M+Na]+	8698.02	14233	7340.38	14247.5	11580	7093.74	1.28192e+06	2.64284e+06	506054	1.74566e+06	720383	195686	1.47347e+06	3.03775e+06	581671	2.0065e+06	828026	224926
16695	TG 58:8; TG(18:1/18:1/22:6); [M+NH4]+_TG 58:8; TG(18:1/18:1/22:6); [M+Na]+	56382.1	0	0	0	0	0	1.94207e+06	2.4444e+06	1.58981e+06	1.76925e+06	4.56487e+06	135625	2.23226e+06	2.80965e+06	1.82736e+06	2.03362e+06	5.24698e+06	155890
15000	TG 58:9; TG(18:1/18:2/22:6); [M+NH4]+	5.44635e+06	8.13887e+06	8.0002e+06	1.0746e+07	1.18195e+07	7.27887e+06	6.14088e+06	7.36346e+06	9.98174e+06	8.27169e+06	8.17875e+06	1.9271e+06	7.05848e+06	8.46374e+06	1.14733e+07	9.50769e+06	9.40086e+06	2.21506e+06
15191	TG 58:9; TG(18:1/18:2/22:6); [M+NH4]+	3.56554e+06	6.99889e+06	6.82736e+06	8.69535e+06	9.35004e+06	6.53878e+06	1.21545e+06	1.20418e+06	5.99426e+06	1.42007e+06	1.38001e+06	878038	1.39707e+06	1.38412e+06	6.88996e+06	1.63227e+06	1.58622e+06	1.00924e+06
16148	TG 60:11; TG(18:1/20:4/22:6); [M+NH4]+	507945	792224	746023	940943	222428	1.29009e+06	1.0974e+06	1.36386e+06	1.50618e+06	2.12887e+06	1.37912e+06	2.15066e+06	1.26138e+06	1.56766e+06	1.73124e+06	2.44698e+06	1.5852e+06	2.47203e+06
16145	TG 60:12; TG(18:2/20:4/22:6); [M+Na]+	1.87625e+06	2.82552e+06	858780	1.07242e+06	850612	769816	3.79656e+06	6.02048e+06	5.59849e+06	6.99193e+06	5.48648e+06	8.18947e+06	4.36386e+06	6.9201e+06	6.43504e+06	8.03671e+06	6.3063e+06	9.41318e+06
17153_17332	TG 60:12; TG(20:4/20:4/20:4); [M+Na]+	522307	1.81873e+06	1.9777e+06	792384	753943	553839	3.58138e+06	2.94209e+06	5.94515e+06	6.4813e+06	5.69887e+06	9.30226e+06	4.11653e+06	3.38171e+06	6.83351e+06	7.44977e+06	6.55043e+06	1.06923e+07
18318	TG 62:13; TG(18:1/22:6/22:6); [M+Na]+	400128	30830.3	12136.6	7332.6	12293.2	5418.35	442975	1.0214e+06	705048	907016	1.34591e+06	1.83616e+06	509166	1.17402e+06	810399	1.04255e+06	1.54702e+06	2.11053e+06
17424	TG 62:14; TG(20:4/20:4/22:6); [M+Na]+	802325	62999.3	12207.7	12566.5	24137.6	8753.57	5.33069e+06	1.04946e+07	6.44817e+06	9.15936e+06	2.87286e+06	3.64054e+06	6.12723e+06	1.20628e+07	7.41168e+06	1.0528e+07	3.30214e+06	4.18453e+06
17751	TG 62:15; TG(20:5/20:5/22:5); [M+Na]+	8092.52	7754.78	15782.9	16876.1	44966.6	272193	122324	390828	256906	169093	280790	172980	140603	449227	295294	194359	322748	198828
17234	TG 64:16; TG(20:4/22:6/22:6); [M+Na]+	142827	298703	371426	323107	473323	351233	245213	926533	1.47666e+06	601256	514748	747353	281854	1.06498e+06	1.69731e+06	691098	591664	859027
18382	TG 66:18; TG(22:6/22:6/22:6); [M+Na]+	414413	690652	31676.8	31414.6	939927	10289	398091	718389	656866	885686	711378	1.01282e+06	457576	825734	755019	1.01803e+06	817676	1.16417e+06
17899	Cer[NDS] 34:0; Cer[NDS](d18:0/16:0); [M-H]-	1.10257e+07	3.65766e+06	2.65452e+06	2.85945e+06	2.17526e+06	2.39796e+06	4.30196e+06	4.55175e+06	3.38777e+06	4.06525e+06	3.3553e+06	4.76562e+06	4.94478e+06	5.2319e+06	3.89399e+06	4.6727e+06	3.85666e+06	5.47772e+06
17981	Cer[NDS] 40:0; Cer[NDS](d18:0/22:0); [M-H]-	1.68959e+06	754403	1.37307e+06	450108	444946	262737	1.02016e+06	1.34123e+06	1.05148e+06	1.2311e+06	856502	403560	1172592	1.54165e+06	1.20859e+06	1.41506e+06	984485	463862
17982	Cer[NDS] 41:0; Cer[NDS](d18:0/23:0); [M-H]-	2.56062e+07	8.9982e+06	7.47491e+06	8.18682e+06	5.68737e+06	6.67037e+06	1.56436e+07	1.45111e+07	1.17706e+07	1.37748e+07	1.22917e+07	1.58428e+07	1.79811e+07	1.66794e+07	1.35294e+07	1.58331e+07	1.41284e+07	1.82101e+07
17983	Cer[NDS] 42:0; Cer[NDS](d18:0/24:0); [M-H]-	0	0	0	0	0	0	0	0	0	0	0	0	0	0	0	0	0	0
17979	Cer[NDS] 42:0; Cer[NDS](d18:0/24:0); [M-H]-	4.4756e+06	3.78241e+06	3.02162e+06	4.05566e+06	2.61502e+06	3.48925e+06	9.88364e+06	1.43385e+07	8.70726e+06	1.15008e+07	1.09863e+07	1.15595e+07	1.13605e+07	1.6481e+07	1.00083e+07	1.32193e+07	1.26279e+07	1.32868e+07
17439	Cer[NDS] 42:1; Cer[NDS](d18:0/24:1); [M-H]-	20760.1	0	0	0	0	0	0	0	0	0	0	0	0	0	0	0	0	0
16900	Cer[NP] 34:0; Cer[NP](t18:0/16:0); [M+FA-H]-	933834	478181	357219	432145	331889	311357	819684	859533	561619	802406	681273	855043	942166	987969	645540	922306	783072	982808
16995	Cer[NP] 34:0; Cer[NP](t18:0/16:0); [M-H]-	4.45821e+06	2.36868e+06	1.76729e+06	2.39815e+06	1.46808e+06	1.51608e+06	4.02876e+06	3.92801e+06	2.87665e+06	3.00382e+06	3.31454e+06	3.43187e+06	4.63076e+06	4.51496e+06	3.30649e+06	3.45267e+06	3.80981e+06	3.94468e+06
14788	Cer[NP] 34:0; Cer[NP](t18:0/16:0); [M-H]-	1.52176e+06	570405	430133	407291	386718	365363	5.33805e+06	7.06182e+06	4.66943e+06	1.35159e+06	5.14488e+06	4.44038e+06	6.13569e+06	8.11703e+06	5.36717e+06	1.55356e+06	5.91366e+06	5.10388e+06
14286	Cer[NP] 36:0; Cer[NP](t18:0/18:0); [M-H]-	1.19628e+07	1.54639e+07	1.23095e+07	1.10209e+07	1.17187e+07	9.87173e+06	1.43224e+06	1.33055e+06	1.60209e+06	1.35263e+06	1.40372e+06	1.04704e+06	1.64625e+06	1.52937e+06	1.84149e+06	1.55474e+06	1613472	1.20349e+06
13725	Cer[NP] 40:0; Cer[NP](t18:0/22:0); [M+FA-H]-	0	0	0	0	0	0	0	0	0	0	0	0	0	0	0	0	0	0
13728	Cer[NP] 40:0; Cer[NP](t18:0/22:0); [M-H]-	6.17276e+06	2.28422e+06	1.76291e+06	1.87447e+06	1.26232e+06	1.31701e+06	4.61838e+06	5.20992e+06	3.49375e+06	4.1975e+06	4.33513e+06	4.07597e+06	5.30848e+06	5.98841e+06	4.0158e+06	4.82471e+06	4.9829e+06	4.68502e+06
13815	Cer[NP] 40:0; Cer[NP](t18:0/22:0); [M-H]-	5.07566e+07	1.79061e+07	1.31153e+07	1.34514e+07	9.76709e+06	1.03144e+07	3.17661e+07	3.6205e+07	2.67488e+07	3.06921e+07	3.06142e+07	3.10363e+07	3.65127e+07	4.1615e+07	3.07458e+07	3.52783e+07	3.51888e+07	3.56739e+07
13816	Cer[NP] 41:0; Cer[NP](t18:0/23:0); [M+FA-H]-	0	0	0	0	0	0	0	0	0	0	0	0	0	0	0	0	0	0
13899	Cer[NP] 41:0; Cer[NP](t18:0/23:0); [M-H]-	0	0	0	11807.7	10583.4	0	0	8626.78	0	0	0	18811.2	0	9915.84	0	0	0	21622.1
13900	Cer[NP] 41:0; Cer[NP](t18:0/23:0); [M-H]-	2.78203e+06	712383	316591	472878	444624	402693	1.83067e+06	2.06855e+06	1.61867e+06	1.78461e+06	1.66499e+06	2.04353e+06	2.10421e+06	2.37764e+06	1.86054e+06	2.05128e+06	1.91378e+06	2.34889e+06
13346	Cer[NP] 41:0; Cer[NP](t18:0/23:0); [M-H]-	3.79134e+06	1.44486e+06	906506	1.02138e+06	688237	770116	4.57047e+06	5.84359e+06	3.60626e+06	4.79216e+06	4.47454e+06	4.09048e+06	5.25341e+06	6.71677e+06	4.14512e+06	5.50823e+06	5.14315e+06	4.7017e+06
15252	Cer[NP] 42:0; Cer[NP](t18:0/24:0); [M+FA-H]-	283988	268614	155839	403514	260586	130824	58923.4	1.05323e+06	95333.9	83483.3	66689.9	198620	67728	1210608	109579	95957.8	76655	228299
15864	Cer[NP] 42:0; Cer[NP](t18:0/24:0); [M+FA-H]-	0	0	0	0	0	0	0	0	0	0	0	0	0	0	0	0	0	0
15865	Cer[NP] 42:0; Cer[NP](t18:0/24:0); [M-H]-	7.38724e+06	5.12682e+06	4.6796e+06	3.99416e+06	3.54502e+06	3.20002e+06	7.71323e+06	7.07692e+06	5.94654e+06	7.01042e+06	6.68088e+06	7.76739e+06	8.86578e+06	8.13439e+06	6.83511e+06	8.05795e+06	7.67917e+06	8.92804e+06
15996	Cer[NP] 42:0; Cer[NP](t18:0/24:0); [M-H]-	2.23563e+06	1.07972e+06	297828	880675	630742	288547	1.43321e+06	1.54018e+06	1.03633e+06	1.54135e+06	1.47636e+06	1.75005e+06	1.64737e+06	1.77033e+06	1.19118e+06	1.77167e+06	1.69696e+06	2.01155e+06
14753	Cer[NP] 42:0; Cer[NP](t18:0/24:0); [M-H]-	0	0	0	0	0	0	0	0	0	0	0	0	0	0	0	0	0	0
14754	Cer[NP] 42:1; Cer[NP](t18:0/24:1); [M-H]-	2.0057e+07	1.68087e+07	1.42742e+07	1.37853e+07	1.075e+07	1.26104e+07	2.5037e+07	2.40585e+07	1.82019e+07	2.16932e+07	2.37845e+07	2.54208e+07	2.87781e+07	2.76534e+07	2.09217e+07	2.49347e+07	2.73385e+07	29219280
14810	Cer[NP] 42:1; Cer[NP](t18:0/24:1); [M-H]-	1.74165e+07	1.15418e+07	9.21106e+06	8.51466e+06	7.12158e+06	7.73256e+06	1.86386e+07	1.73946e+07	1.27622e+07	1.66414e+07	1.69109e+07	1.84245e+07	2.14237e+07	1.99938e+07	1.46692e+07	1.9128e+07	1.94378e+07	2.11776e+07
14811	Cer[NP] 43:0; Cer[NP](t18:0/25:0); [M-H]-	4.70952e+06	2.8622e+06	2.27539e+06	1.93514e+06	1.66191e+06	1.8166e+06	2.11826e+06	2.62509e+06	1.58042e+06	1.93359e+06	2.24078e+06	2.40842e+06	2.43479e+06	3.01735e+06	1.81658e+06	2.22252e+06	2.57561e+06	2.7683e+06
14903	Cer[NS] 34:1; Cer[NS](d18:1/16:0); [M-H]-	324434	337934	515657	405858	426214	275784	275941	210411	218892	332338	280342	226689	317173	241852	251600	381997	322233	260562
14906	Cer[NS] 34:1; Cer[NS](d18:1/16:0); [M-H]-	8.22408e+06	3.98008e+06	2.84724e+06	3.22727e+06	2.28799e+06	2.6134e+06	4.22296e+06	4.69012e+06	3.28892e+06	4.25134e+06	4.3291e+06	5.94604e+06	4.85397e+06	5.39094e+06	3.78036e+06	4886592	4.97598e+06	6.83453e+06
15083	Cer[NS] 36:1; Cer[NS](d18:1/18:0); [M-H]-	439636	216563	589435	155558	130859	117318	220192	298576	151870	221173	221648	328646	253094	343191	174564	254222	254768	377754
14235	Cer[NS] 40:1; Cer[NS](d18:1/22:0); [M-H]-	0	0	0	0	12686.5	0	0	0	0	0	0	0	0	0	0	0	0	0
14236	Cer[NS] 40:1; Cer[NS](d18:1/22:0); [M-H]-	129458	81516.3	69378.6	88874.4	56825.4	90960.9	1.04168e+06	1.2827e+06	802293	1.18173e+06	1.22521e+06	1.07666e+06	1.19734e+06	1.47437e+06	922176	1.3583e+06	1.40829e+06	1.23754e+06
13762	Cer[NS] 41:1; Cer[NS](d18:1/23:0); [M-H]-	0	0	0	0	0	0	0	0	0	0	0	0	0	0	0	0	0	0
13763	Cer[NS] 41:1; Cer[NS](d18:1/23:0); [M-H]-	1.50456e+07	1.56993e+07	1.40569e+07	1.51103e+07	1.02678e+07	1.35919e+07	1.86147e+07	2.27366e+07	1.51355e+07	1.76633e+07	2.05794e+07	2.00569e+07	2.13962e+07	2.6134e+07	1.73971e+07	2.03027e+07	2.36545e+07	2.3054e+07
13854	Cer[NS] 42:1; Cer[NS](d18:1/24:0); [M-H]-	514322	231584	451698	257118	163673	153565	373012	344679	209411	259193	497042	312904	428749	396182	240703	297923	571312	359660
13859	Cer[NS] 42:1; Cer[NS](d18:1/24:0); [M-H]-	221261	386814	164831	213830	243381	153447	962663	1.03127e+06	709466	928076	1.17804e+06	1.2253e+06	1.10651e+06	1.18537e+06	815478	1.06675e+06	1.35407e+06	1408392
13857	Cer[NS] 42:2; Cer[NS](d18:1/24:1); [M-H]-	3.72781e+06	2.79458e+06	2.38845e+06	2.6504e+06	2.01566e+06	2.33416e+06	2.57535e+06	4.59906e+06	2.25813e+06	2.62233e+06	3.04e+06	3.57615e+06	2.96017e+06	5.28628e+06	2.59555e+06	3.01418e+06	3.49426e+06	4.11051e+06
13858	Cer[NS] 42:2; Cer[NS](d18:1/24:1); [M-H]-	6.90483e+06	5.31535e+06	4.23939e+06	5.30088e+06	3.17533e+06	5.14565e+06	6.46933e+06	6.07331e+06	4.87596e+06	5.93199e+06	6.42297e+06	9.17792e+06	7.43601e+06	6.98081e+06	5.60455e+06	6.81838e+06	7.38273e+06	1.05493e+07
13934	FA 16:0; [M-H]-	1.41007e+07	9.33884e+06	7.25469e+06	8.22164e+06	5.53316e+06	7.11608e+06	1.15071e+07	1.39944e+07	8.71335e+06	9.96344e+06	1.13096e+07	1.44406e+07	1.32266e+07	1.60856e+07	1.00153e+07	1.14522e+07	1.29996e+07	1.65984e+07
13936	FA 16:0; [M-H]-	0	0	0	0	0	0	0	0	11545.8	0	0	0	0	0	13271	0	0	0
13933	FA 16:1; [M-H]-	1.30037e+06	1.01566e+06	743211	965971	574816	793618	838820	1.45538e+06	691838	904447	1.04327e+06	1.21656e+06	964161	1.67285e+06	795216	1.03959e+06	1.19916e+06	1.39835e+06
14004	FA 16:2; [M-H]-	44783.3	0	13118.7	0	0	0	121798	241660	36678.6	58958.4	195324	40792.8	139998	277770	42159.4	67768.3	224510	46888.3
14041	FA 16:2; [M-H]-	2.22858e+06	785989	586544	736010	587565	611945	1.07588e+06	1.19768e+06	927242	1.21293e+06	1.31763e+06	2.24517e+06	1.23665e+06	1376640	1.06579e+06	1.39417e+06	1.51452e+06	2.58065e+06
14042	FA 16:2; [M-H]-	0	0	0	0	0	17068.3	0	0	0	0	0	0	0	0	0	0	0	0
14101	FA 16:2; [M-H]-	7.8907e+06	2.56722e+06	1.81115e+06	2.46551e+06	1.67382e+06	2.12478e+06	3.93186e+06	4.25594e+06	3.41298e+06	4.18858e+06	3.85094e+06	7.30178e+06	4.51938e+06	4.89188e+06	3.92297e+06	4.81446e+06	4.42637e+06	8.39285e+06
14105	FA 16:3; [M-H]-	741001	174873	31520.2	34127.7	25144.2	34777.6	602846	680817	401841	578250	713530	890839	692926	782548	461886	664655	820149	1.02395e+06
13414	FA 16:3; [M-H]-	56461	33697.7	0	0	17448.3	47063.1	364683	690543	238524	477881	411512	396135	419175	793728	274165	549288	473003	455327
12682	FA 17:0; [M-H]-	158571	165663	113834	136339	94178.4	142677	239916	1.06282e+06	160282	160156	199034	226876	275766	1.22163e+06	184232	184088	228775	260777
12683	FA 17:0; [M-H]-	607625	570154	410275	577627	399272	543836	582638	248851	553072	608735	748936	881089	669699	286036	635715	699695	860846	1.01275e+06
12734	FA 17:0; [M-H]-	0	0	0	0	0	0	0	0	0	0	0	0	0	0	0	0	0	0
12736	FA 17:1; [M-H]-	9.5604e+06	7.49897e+06	5.96624e+06	7.29848e+06	4.97239e+06	5.81078e+06	8.05811e+06	1.63024e+07	7.33442e+06	7.55423e+06	8.44925e+06	9.30309e+06	9.26219e+06	1.87384e+07	8.43037e+06	8.68302e+06	9.71179e+06	1.06932e+07
12861	FA 17:1; [M-H]-	7.2466e+06	3.46443e+06	2.9729e+06	3.62595e+06	2.49375e+06	3.11241e+06	3.76185e+06	3.2296e+06	3.06627e+06	3.79335e+06	3.61844e+06	6.59351e+06	4.32396e+06	3.71219e+06	3.52445e+06	4.36018e+06	4.15913e+06	7.57874e+06
12862	FA 17:1; [M-H]-	384635	849828	215543	874411	273092	358470	381417	374214	213394	917969	325568	525693	438411	430131	245280	1.05514e+06	374217	604245
12863	FA 17:2; [M-H]-	0	0	0	0	0	0	0	0	0	0	0	0	0	0	0	0	0	0
12947	FA 18:0; [M-H]-	0	0	0	0	0	0	0	0	0	0	0	0	0	0	0	0	0	0
12949	FA 18:0; [M-H]-	7.19801e+06	3.25275e+06	2.43483e+06	2.90369e+06	2.18754e+06	2.5399e+06	4.07377e+06	3.78495e+06	3.24892e+06	4.1739e+06	3.57737e+06	8.03782e+06	4682496	4.35051e+06	3.73439e+06	4.79759e+06	4.11192e+06	9.23888e+06
12950	FA 18:1; [M-H]-	1.85646e+06	563551	555867	579081	417416	516838	1.33123e+06	1.7547e+06	1.13534e+06	1.23042e+06	1.71177e+06	1.86889e+06	1.53015e+06	2.0169e+06	1.30499e+06	1.41427e+06	1.96755e+06	2.14815e+06
13015	FA 18:1; [M-H]-	1.34701e+06	178288	107170	136150	85661.4	136689	871613	1.01679e+06	742107	971779	929041	1.11631e+06	1.00185e+06	1.16872e+06	852996	1.11699e+06	1.06786e+06	1.28311e+06
11829	FA 18:2; [M-H]-	0	0	0	0	0	0	0	0	0	0	0	0	0	0	0	0	0	0
11830	FA 18:3; [M-H]-	3.88577e+06	1.84709e+06	1.56377e+06	2.19383e+06	1.49495e+06	1.78071e+06	1.72867e+06	1.66107e+06	1.55348e+06	1.66376e+06	1.74311e+06	2.8895e+06	1.98697e+06	1.90928e+06	1.78561e+06	1.91236e+06	2.00358e+06	3.32126e+06
11911	FA 18:3; [M-H]-	1.4071e+06	945025	712749	1.03679e+06	656016	782085	1.28624e+06	1.68411e+06	1.0119e+06	1.22451e+06	1.5183e+06	2.20475e+06	1.47844e+06	1.93576e+06	1.1631e+06	1.40749e+06	1.74517e+06	2.5342e+06
11912	FA 18:4; [M-H]-	0	0	0	0	0	0	0	0	0	0	0	0	0	0	0	0	0	0
17234	FA 18:4; [M-H]-	2.36574e+06	748617	583658	811163	463517	507416	1.29524e+06	1.10185e+06	786402	1.05621e+06	1.08076e+06	1.2056e+06	1.48878e+06	1.26649e+06	903910	1.21404e+06	1.24225e+06	1.38574e+06
16154	FA 18:4; [M-H]-	1.33808e+06	610190	462744	446803	260500	349011	629176	616469	518376	594632	687249	485237	723191	708585	595835	683485	789942	557744
15427	FA 19:0; [M-H]-	3.55267e+06	951540	755807	475230	263294	393230	1.98606e+06	2.26966e+06	1.54233e+06	1.93758e+06	1.99774e+06	2.24184e+06	2.28282e+06	2.6088e+06	1.77279e+06	2.2271e+06	2.29625e+06	2.57683e+06
19825	FA 19:0; [M-H]-	0	0	0	0	0	0	0	0	0	0	0	0	0	0	0	0	0	0
19827	FA 19:0; [M-H]-	8.06837e+06	9.27232e+06	9.71635e+06	9.27772e+06	5.8416e+06	7.91287e+06	1.05186e+07	1.09239e+07	8.08508e+06	1.07426e+07	1.12497e+07	1.09322e+07	1.20903e+07	1.25562e+07	9.2932e+06	1.23478e+07	1.29307e+07	1.25658e+07
19951	FA 19:0; [M-H]-	200220	185464	109743	102394	222908	77876.7	760176	740858	288101	645853	772046	851922	873766	851561	331151	742360	887409	979220
19576	FA 19:1; [M-H]-	1.65677e+06	1.71479e+06	1.95488e+06	1.69334e+06	1.22406e+06	1.59821e+06	1.40219e+06	1.38686e+06	635413	1.05354e+06	1.15801e+06	2.25826e+06	1.61171e+06	1.5941e+06	730359	1.21097e+06	1.33104e+06	2.5957e+06
18918	FA 19:2; [M-H]-	140443	104880	103665	190230	80113.1	347559	327570	365143	71574.1	309301	309134	456845	376517	419704	82269.1	355519	355327	525109
18920	FA 19:3; [M-H]-	4.62435e+06	4.55324e+06	4.59415e+06	4.4382e+06	2.6946e+06	3.81252e+06	5.40758e+06	5.75698e+06	3.91527e+06	5.25499e+06	5.23399e+06	5.64608e+06	6.21561e+06	6.61722e+06	4.50031e+06	6.04022e+06	6016080	6489744
18985	FA 19:3; [M-H]-	0	0	0	0	0	0	0	0	0	0	0	0	0	0	0	0	0	0
18986	FA 20:0; [M-H]-	0	0	0	0	0	0	0	0	0	0	0	0	0	0	0	0	0	0
18988	FA 20:0; [M-H]-	1.73139e+07	1.47346e+07	1.46708e+07	1.8081e+07	1.06428e+07	1.61774e+07	9.83028e+06	8.83655e+06	4.33129e+06	1.28455e+07	6.01474e+06	9.19979e+06	1.12992e+07	1.0157e+07	4.97849e+06	1.4765e+07	6.9135e+06	10574472
18989	FA 20:0; [M-H]-	4.843e+06	4.97119e+06	4.86867e+06	6.41611e+06	4.13993e+06	5.37959e+06	1.31012e+07	1.39492e+07	1.95062e+06	3.17503e+06	9.35929e+06	6.58012e+06	1.50589e+07	1.60336e+07	2.2421e+06	3.64946e+06	1.07578e+07	7.56336e+06
18984	FA 20:1; [M-H]-	0	0	0	0	0	0	0	0	0	0	0	0	0	0	0	0	0	0
19073	FA 20:1; [M-H]-	222834	834475	1.00498e+06	372800	179466	322981	1.109e+06	218478	82330.7	150631	260886	382761	1.27471e+06	251124	94633	173139	299869	439956
19070	FA 20:2; [M-H]-	8.75858e+07	9.95989e+07	9.99403e+07	1.06114e+08	8.04154e+07	8.95164e+07	1.06247e+08	3.40739e+08	652555	1.14725e+06	2.69767e+08	3.41898e+08	1.22123e+08	3.91654e+08	750063	1318680	3.10077e+08	392986368
19074	FA 20:2; [M-H]-	0	0	0	0	0	0	0	0	0	0	0	0	0	0	0	0	0	0
19076	FA 20:2; [M-H]-	3.37842e+08	3.51953e+08	3.62514e+08	4.01664e+08	2.94599e+08	3.32071e+08	3.50154e+08	8.98855e+07	6.4589e+07	7.42452e+07	982231	9.65331e+07	4.02476e+08	1.03317e+08	74240256	8.53393e+07	1.129e+06	1.10958e+08
19145	FA 20:3; [M-H]-	969134	715953	2.22221e+06	940283	723051	663568	3.1047e+06	4.27235e+06	1.59092e+06	1.13922e+07	4.88021e+06	3.19171e+06	3.56863e+06	4.91075e+06	1.82864e+06	1.30945e+07	5.60943e+06	3.66863e+06
19146	FA 20:3; [M-H]-	0	0	0	0	0	0	0	0	0	0	0	0	0	0	0	0	0	0
19147	FA 20:4; [M-H]-	1.09974e+07	1.20877e+07	1.39593e+07	1.68158e+07	8.59745e+06	1.43507e+07	1.06764e+07	1.11195e+07	7.79361e+06	1.22761e+07	1.22475e+07	1.86191e+07	1.22717e+07	1.2781e+07	8.95818e+06	1.41104e+07	1.40776e+07	2.14012e+07
19148	FA 20:4; [M-H]-	0	0	0	0	0	0	0	0	0	0	0	0	0	0	0	0	0	0
19149	FA 20:4; [M-H]-	3.15039e+06	714524	767207	3.20901e+06	2.58051e+06	686371	1.07315e+07	1.09897e+07	5.11897e+06	4.15485e+06	1.51354e+07	1.14481e+07	1.2335e+07	1.26318e+07	5.88387e+06	4.77569e+06	1.73971e+07	1.31588e+07
19231	FA 20:5; [M-H]-	31615.7	0	0	0	51729.3	0	48741.4	84891.4	43036.2	226847	79838.4	94851.2	56024.6	97576.3	49466.9	260744	91768.3	109024
18532	FA 20:5; [M-H]-	1.87599e+06	1.62843e+06	1.73126e+06	1.87507e+06	1.25421e+06	1.89263e+06	7.8236e+06	7.00278e+06	3.97308e+06	6.22792e+06	5.97091e+06	8.55182e+06	8.99265e+06	8.04917e+06	4.56676e+06	7158528	6.86312e+06	9.82968e+06
18533	FA 21:0; [M-H]-	7.49897e+06	6.28e+06	6.50337e+06	6.89256e+06	4.47236e+06	6.47135e+06	612856	1.90371e+06	1.04875e+06	566984	1.51939e+06	388671	704432	2.18817e+06	1.20546e+06	651706	1.74643e+06	446748
18619	FA 21:0; [M-H]-	38801.7	69526.4	25356.4	173178	31862.4	85315.9	357120	442273	201990	568646	457254	330255	410483	508359	232172	653616	525579	379603
18715	FA 21:1; [M-H]-	72076.1	19297	26677.3	19489.2	24212	43046.8	35450.9	208982	46325.2	260822	55935.8	931514	40748.2	240209	53247.4	299796	64294.1	1.07071e+06
17882	FA 21:1; [M-H]-	783903	888132	758071	1.15436e+06	775674	908294	651929	838650	484358	769537	761550	1.05718e+06	749343	963966	556734	884525	875345	1.21515e+06
17960	FA 21:2; [M-H]-	13143.1	5653.88	6058.28	5259.47	0	8371.39	5215.82	5378.69	6222.24	3858.62	5138.99	5934.1	5995.2	6182.4	7152	4435.2	5906.88	6820.8
17961	FA 21:5; [M-H]-	7.59268e+07	5.70143e+07	5.92479e+07	7.66655e+07	4.74532e+07	5.71289e+07	6.54082e+07	6.62519e+07	3.72404e+07	6.23432e+07	5.3367e+07	8.35516e+07	7.51818e+07	7.61516e+07	4.2805e+07	7.16589e+07	6.13414e+07	9.60363e+07
18034	FA 21:5; [M-H]-	9972.34	0	0	0	18902.6	0	0	0	0	0	0	0	0	0	0	0	0	0
18033	FA 22:0; [M-H]-	903633	728073	200088	1.29551e+06	796858	1.01077e+06	344185	402170	716211	1.30411e+06	1.42736e+06	2.19529e+06	395615	462264	823231	1.49898e+06	1.64064e+06	2.52332e+06
18035	FA 22:0; [M-H]-	6.71513e+06	6.50633e+06	6.31945e+06	6.96013e+06	4.36989e+06	5.91286e+06	3.19141e+06	1.52869e+06	815498	2.75952e+06	1.47267e+06	5.96583e+06	3.66829e+06	1.75712e+06	937354	3.17187e+06	1.69272e+06	6857280
18037	FA 22:1; [M-H]-	19439.2	0	0	0	9910.12	16383.9	9883.76	8995.94	0	0	7018.19	8666.87	11360.6	10340.2	0	0	8066.88	9961.92
18038	FA 22:1; [M-H]-	4.94486e+06	3.82136e+06	4.399e+06	5.9364e+06	2.92157e+06	4.88611e+06	4.93462e+06	5.37017e+06	3.20782e+06	5.05723e+06	5.41785e+06	8.4609e+06	5.67197e+06	6.17261e+06	3.68715e+06	5.81291e+06	6.22741e+06	9.72517e+06
18134	FA 22:4; [M-H]-	4.01369e+07	2.63695e+07	2.48599e+07	2.8126e+07	1.97332e+07	2.72999e+07	2.86056e+07	2.50616e+07	5.97207e+06	8.33833e+06	3.09336e+07	1.68985e+07	3.288e+07	2.88064e+07	6.86445e+06	9.58429e+06	3.55559e+07	19423536
18135	FA 22:4; [M-H]-	0	0	0	0	0	0	0	0	0	0	0	0	0	0	0	0	0	0
18136	FA 22:5; [M-H]-	1.12751e+07	7.08423e+06	6.94375e+06	7.73235e+06	5.75395e+06	7.53918e+06	1.017e+06	6.79918e+06	2.20212e+07	3.05151e+07	8.86207e+06	5.99284e+07	1.16896e+06	7.81515e+06	2.53117e+07	3.50748e+07	1.01863e+07	6.88832e+07
18217	FA 22:5; [M-H]-	3.51246e+06	2.24934e+06	1.73806e+06	2.61795e+06	1.46326e+06	1.85646e+06	2.79783e+06	3.09966e+06	2.54288e+06	3.34937e+06	3.58734e+06	7.70159e+06	3.2159e+06	3.56283e+06	2.92285e+06	3.84985e+06	4.12338e+06	8.8524e+06
17573	FA 22:5; [M-H]-	1.30496e+06	1.01316e+06	827474	980986	593591	913470	1.1631e+06	1.15848e+06	797205	1.23033e+06	1.21382e+06	2.10837e+06	1.3369e+06	1.33159e+06	916328	1414176	1.39519e+06	2.42341e+06
17047	FA 22:5; [M-H]-	0	0	0	0	0	0	0	0	12420.3	0	0	0	0	0	14276.2	0	0	0
17048	FA 22:6; [M-H]-	2.96771e+07	2.00291e+07	1.94325e+07	2.00184e+07	1.45936e+07	1.69878e+07	2.16066e+07	2.27642e+07	1.606e+07	2.16709e+07	2.22497e+07	3.29846e+07	2.48352e+07	2.61657e+07	1.84598e+07	2.49091e+07	2.55744e+07	3.79133e+07
17125	FA 22:6; [M-H]-	0	0	0	0	0	0	0	0	0	0	0	0	0	0	0	0	0	0
17127	FA 22:7; [M-H]-	5.27505e+06	3.17609e+06	2.98769e+06	3.43646e+06	2.38194e+06	2.84526e+06	6.11133e+06	7.66446e+06	5.15241e+06	7.65581e+06	8.72853e+06	9.61779e+06	7.02451e+06	8.80973e+06	5.92231e+06	8.79978e+06	1.00328e+07	1.10549e+07
17207	FA 22:7; [M-H]-	100301	0	0	0	24828.6	15656.2	751373	562326	474916	287951	1.09165e+06	1.0249e+06	863648	646352	545880	330978	1.25477e+06	1.17805e+06
16038	FA 22:7; [M-H]-	279756	79864.2	106326	81151.9	44847.7	28590.5	362867	823394	167261	176444	652594	119826	417088	946430	192254	202809	750108	137731
16117	FAHFA 34:2; FAHFA(16:0/18:2); [M-H]-	830657	338542	277066	411751	243621	313051	1.02796e+06	1.20431e+06	1.03562e+06	1.19596e+06	1.52188e+06	2.52092e+06	1.18156e+06	1.38426e+06	1.19036e+06	1.37466e+06	1.74929e+06	2.89761e+06
17065	FAHFA 34:2; FAHFA(19:1/15:1); [M-H]-	36104.2	56035.5	44004.5	99197.9	35083.2	78565.5	160145	137191	73126.8	131452	637375	92405.7	184074	157691	84053.8	151094	732615	106213
15409	FAHFA 38:4; FAHFA(18:1/20:3); [M-H]-	4.68414e+06	5.48734e+06	6.18411e+06	6.04673e+06	1.55614e+06	1.55875e+06	5.34882e+06	4.78044e+06	898959	4.69195e+06	1.28985e+06	4.95123e+06	6.14807e+06	5.49476e+06	1.03329e+06	5.39304e+06	1.48259e+06	5.69107e+06
14389	FAHFA 40:4; FAHFA(18:1/22:3); [M-H]-	1.27738e+06	3.12984e+06	1.33406e+06	3.00986e+06	1.76203e+06	1.43673e+06	81776.1	1.22672e+06	87123.1	112136	648847	1.53248e+06	93995.5	1.41002e+06	100141	128892	745801	1.76147e+06
14457	FAHFA 40:5; FAHFA(18:2/22:3); [M-H]-	0	0	0	0	0	0	0	0	0	0	0	0	0	0	0	0	0	0
14460	GlcCer[AP] 34:0; GlcCer[AP](t18:0/16:0); [M-H]-	2.58746e+06	4.09884e+06	2.97229e+06	4.48748e+06	3.06262e+06	4.62781e+06	529474	3.30375e+06	816495	703780	623563	2.26901e+06	608591	3.79741e+06	938500	808943	716739	2.60805e+06
13459	GlcCer[AP] 34:0; GlcCer[AP](t18:0/16:0); [M-H]-	876651	2.17503e+06	1.42804e+06	2.08061e+06	1.37644e+06	1.91115e+06	57455.9	1.37837e+06	139723	279417	224684	1.36488e+06	66041.3	1.58434e+06	160601	321169	258257	1.56882e+06
13592	GlcCer[AP] 40:0; GlcCer[AP](t18:0/22:0); [M-H]-	1.82299e+07	1.52911e+07	1.47433e+07	1.58429e+07	1.25727e+07	1.39092e+07	1.16576e+07	1.36103e+07	1.02191e+07	1.38049e+07	1.2791e+07	1.59002e+07	1.33995e+07	1.56441e+07	1.17461e+07	1.58677e+07	1.47023e+07	1.82761e+07
13593	GlcCer[AP] 41:0; GlcCer[AP](t18:0/23:0); [M-H]-	1.67153e+06	2.11748e+06	1.96179e+06	2.37903e+06	2.66697e+06	3.24116e+06	257146	934074	467138	498579	425697	1.79953e+06	295570	1.07365e+06	536940	573080	489307	2.06842e+06
13675	GlcCer[AP] 42:0; GlcCer[AP](t18:0/24:0); [M-H]-	1.21884e+07	8.61613e+06	7.9436e+06	8.409e+06	7.43676e+06	8.29585e+06	1.06507e+07	1.12952e+07	8.88907e+06	1.2218e+07	1.06862e+07	9.94444e+06	1.22422e+07	1.2983e+07	1.02173e+07	1.40437e+07	1.2283e+07	1.14304e+07
13774	GlcCer[AP] 42:1; GlcCer[AP](t18:0/24:1); [M-H]-	646615	406618	370947	719111	342446	327301	1.21068e+06	1.27824e+06	904340	1.25716e+06	1.21907e+06	1.67669e+06	1.39159e+06	1.46924e+06	1.03947e+06	1.44502e+06	1.40124e+06	1.92723e+06
12623	GlcCer[NS] 33:1; GlcCer[NS](d17:1/16:0); [M-H]-	25415.2	16247.3	23037.7	71367.3	19426.9	25893	14291.9	17101.6	14652.7	13739	13081.7	16136.9	16427.5	19657	16842.2	15792	15036.5	18548.2
12624	GlcCer[NS] 34:1; GlcCer[NS](d18:1/16:0); [M+FA-H]-	8.66371e+06	1.1322e+07	9.98762e+06	1.02261e+07	9.85619e+06	1.00712e+07	6.22822e+06	7.10411e+06	7.15865e+06	6.63786e+06	6.46223e+06	6.64362e+06	7.15888e+06	8.16564e+06	8.22833e+06	7629720	7427856	7.63634e+06
18754	GlcCer[NS] 34:1; GlcCer[NS](d18:1/16:0); [M+FA-H]-	2.96043e+06	4.72534e+06	3.99282e+06	4.15821e+06	2.60245e+06	3.57148e+06	421887	470962	156087	471919	126362	298040	484928	541335	179411	542436	145244	342575
17673	GlcCer[NS] 34:1; GlcCer[NS](d18:1/16:0); [M-H]-	2.13195e+07	2.41579e+07	2.4165e+07	2.21156e+07	1.58058e+07	1.78834e+07	1.58629e+07	1.34173e+07	7.73115e+06	12316068	1.20566e+07	1.22087e+07	1.82332e+07	1.54222e+07	8.88638e+06	14156400	1.38581e+07	1.4033e+07
17835	GlcCer[NS] 34:1; GlcCer[NS](d18:1/16:0); [M-H]-	206613	164152	149803	117877	143389	140302	114012	101365	103757	109870	101611	115370	131049	116511	119261	126287	116795	132610
17837	GlcCer[NS] 36:1; GlcCer[NS](d18:1/18:0); [M+FA-H]-	2.23431e+07	1.99039e+07	1.9408e+07	2.29347e+07	1.52283e+07	1.69678e+07	1.17313e+07	9.31807e+06	6.80232e+06	8.53195e+06	7.47852e+06	1.00917e+07	1.34843e+07	1.07104e+07	7.81876e+06	9.80684e+06	8.596e+06	1.15996e+07
17926	GlcCer[NS] 36:1; GlcCer[NS](d18:1/18:0); [M-H]-	4.85923e+06	5.20198e+06	4.74022e+06	6.82209e+06	3.99032e+06	4.64104e+06	2.4493e+06	2.17639e+06	1.16053e+06	1.96581e+06	1.83195e+06	3.09292e+06	2.81528e+06	2.5016e+06	1.33394e+06	2.25955e+06	2.10569e+06	3.55508e+06
16693	GlcCer[NS] 38:1; GlcCer[NS](d21:1/17:0); [M-H]-	2.02171e+06	1.85855e+06	1.84845e+06	2.69505e+06	1.33018e+06	1.76994e+06	858505	1.05589e+06	650870	960381	1.07433e+06	1.44471e+06	986788	1.21367e+06	748126	1.10389e+06	1.23486e+06	1.66059e+06
16763	GlcCer[NS] 40:1; GlcCer[NS](d18:1/22:0); [M+FA-H]-	3.39077e+07	2.40734e+07	2.5655e+07	2.86441e+07	1.66355e+07	2.1428e+07	1.70793e+07	1.65933e+07	1.19747e+07	1.39844e+07	1.36287e+07	1.65965e+07	19631424	1.90727e+07	1.3764e+07	1.6074e+07	1.56652e+07	1.90764e+07
16764	GlcCer[NS] 40:1; GlcCer[NS](d18:1/22:0); [M-H]-	0	0	0	0	0	0	0	0	0	0	0	0	0	0	0	0	0	0
16850	GlcCer[NS] 40:1; GlcCer[NS](d18:1/22:0); [M-H]-	0	0	0	0	0	0	0	0	0	0	0	0	0	0	0	0	0	0
16852	GlcCer[NS] 40:1; GlcCer[NS](d21:1/19:0); [M-H]-	9.13011e+06	1.06534e+07	7.9813e+06	9.92783e+06	6.22138e+06	7.98413e+06	2.47758e+06	2.3008e+06	1.74245e+06	2.36688e+06	2.18545e+06	3.97537e+06	2.84779e+06	2.6446e+06	2.00281e+06	2.72056e+06	2.51201e+06	4.5694e+06
16851	GlcCer[NS] 41:1; GlcCer[NS](d18:1/23:0); [M+FA-H]-	7.44523e+06	7.35084e+06	7.56613e+06	8.52328e+06	4.74601e+06	6.59288e+06	4.18858e+06	3.8234e+06	2.51453e+06	3.43763e+06	3.38965e+06	4.69876e+06	4.81446e+06	4.39471e+06	2.89027e+06	3.95129e+06	3.89615e+06	5.40087e+06
16936	GlcCer[NS] 41:1; GlcCer[NS](d18:1/23:0); [M+FA-H]-	4.44843e+06	8.48419e+06	1.78696e+06	8.70924e+06	1.46623e+06	1.85795e+06	2.07327e+06	4.43967e+06	3.63712e+06	4.4877e+06	1.93956e+06	6.03373e+06	2.38307e+06	5103072	4.1806e+06	5.15828e+06	2.22938e+06	6.93532e+06
16939	GlcCer[NS] 41:1; GlcCer[NS](d18:1/23:0); [M-H]-	4.76462e+07	3.83514e+07	3.03378e+07	3.63785e+07	2.51403e+07	3.02647e+07	2.00323e+07	1.70928e+07	1.3361e+07	1.65877e+07	1.57008e+07	2.11488e+07	2.30257e+07	1.96469e+07	1.53575e+07	1.90663e+07	1.80469e+07	2.4309e+07
17021	GlcCer[NS] 41:1; GlcCer[NS](d18:1/23:0); [M-H]-	6.31382e+06	5.31821e+06	4.38615e+06	5.92539e+06	4.14766e+06	4.07675e+06	4.58684e+06	4.99633e+06	2.91364e+06	4.51817e+06	4.67986e+06	4.35193e+06	5.27224e+06	5.7429e+06	3.34902e+06	5.1933e+06	5.37915e+06	5.00222e+06
17022	GlcCer[NS] 41:2; GlcCer[NS](d18:1/23:1); [M+FA-H]-	0	22452.2	0	0	0	0	0	0	0	0	0	0	0	0	0	0	0	0
15857	GlcCer[NS] 41:2; GlcCer[NS](d18:1/23:1); [M-H]-	0	0	0	0	0	0	0	0	0	0	0	0	0	0	0	0	0	0
15859	GlcCer[NS] 42:1; GlcCer[NS](d18:1/24:0); [M+FA-H]-	6.76405e+07	5.06776e+07	4.84194e+07	4.72733e+07	3.49257e+07	3.75377e+07	2.99136e+07	3.05062e+07	2.21691e+07	2.73199e+07	2.53866e+07	2.94919e+07	3.43834e+07	3.50646e+07	2.54818e+07	3.14022e+07	2.918e+07	3.38987e+07
15938	GlcCer[NS] 42:1; GlcCer[NS](d18:1/24:0); [M-H]-	0	0	0	0	0	0	0	0	0	0	0	0	0	0	0	0	0	0
15939	GlcCer[NS] 42:1; GlcCer[NS](d18:1/24:0); [M-H]-	2.89133e+07	2.2033e+07	2.03175e+07	2.15612e+07	1.54405e+07	1.71402e+07	2.21776e+07	2.31111e+07	1.56446e+07	2.11232e+07	1.91292e+07	1.74704e+07	2.54915e+07	2.65645e+07	1.79823e+07	2.42795e+07	2.19876e+07	2.0081e+07
14895	GlcCer[NS] 42:2; GlcCer[NS](d18:1/24:1); [M+FA-H]-	1.25366e+07	4.4252e+06	3.27319e+06	3.83721e+06	2.37151e+06	2.37629e+06	7.7451e+06	8.8831e+06	6.85775e+06	8.50147e+06	7.72702e+06	7.80667e+06	8.90242e+06	1.02105e+07	7.88247e+06	9.77181e+06	8.88163e+06	8.97319e+06
14898	GlcCer[NS] 42:2; GlcCer[NS](d18:1/24:1); [M+FA-H]-	103710	52875.8	44336.7	41733.6	43484.5	47729.7	33498.2	41670.6	33746.3	44886.2	36961.8	41582.9	38503.7	47897.3	38788.8	51593.3	42484.8	47796.5
10095	GlcCer[NS] 42:2; GlcCer[NS](d18:1/24:1); [M-H]-	275011	190044	776431	491990	761743	223607	1.40668e+06	1.54163e+06	1.62272e+06	1.06385e+06	1.74958e+06	544834	1.61687e+06	1.77199e+06	1.86519e+06	1.22282e+06	2.01101e+06	626246
9264	GlcCer[NS] 42:2; GlcCer[NS](d18:1/24:1); [M-H]-	0	0	0	0	0	0	0	0	0	0	0	0	0	0	0	0	0	0
9265	LysoPC 16:0; [M+FA-H]-	1.21567e+07	1.79141e+07	7.88544e+06	1.32978e+07	2.23258e+07	8.6969e+06	4.35395e+06	4.4291e+07	3.47894e+07	2.45037e+07	3.41762e+06	1.37379e+07	5.00454e+06	5.09092e+07	3.99879e+07	2.81651e+07	3.9283e+06	1.57907e+07
9266	LysoPC 16:0; [M+FA-H]-	2.11549e+06	5.01734e+06	2.76375e+07	2.68956e+06	2.7547e+06	3.24729e+06	3.65811e+07	1.30932e+07	3.21037e+06	6.78748e+06	3.28715e+07	4.11677e+06	4.20473e+07	1.50496e+07	3.69007e+06	7.80171e+06	3.77833e+07	4.73191e+06
9332	LysoPC 16:1; [M+FA-H]-	393102	285600	988392	782303	811252	283762	1.80602e+06	1.75686e+06	1.32769e+06	1.41153e+06	1.998e+06	889971	2075880	2.01938e+06	1.52609e+06	1.62245e+06	2.29655e+06	1.02295e+06
8478	LysoPC 16:1; [M+FA-H]-	0	0	0	0	0	0	0	0	0	0	0	0	0	0	0	0	0	0
8481	LysoPC 18:1; [M+FA-H]-	1.12345e+06	1.5377e+06	2.16529e+06	1.23345e+06	1.70578e+06	828675	2.48541e+06	2.88439e+06	3.06178e+06	1.70884e+06	3.08367e+06	1.74494e+06	2.8568e+06	3.31539e+06	3.51929e+06	1.96418e+06	3.54445e+06	2.00568e+06
8589	LysoPC 18:1; [M+FA-H]-	0	0	0	0	0	0	0	0	0	0	0	0	0	0	0	0	0	0
6834	LysoPC 18:1; [M+FA-H]-	1.55107e+07	2.09681e+07	1.49933e+07	1.72696e+07	1.53018e+07	1.52768e+07	2.62813e+06	2.27983e+06	780905	2.83521e+06	1.59924e+06	2.75044e+06	3.02084e+06	2.6205e+06	897592	3.25887e+06	1838208	3.16142e+06
6835	LysoPC 18:2; [M+FA-H]-	7.91265e+06	9.76613e+06	1.95753e+07	9.33719e+06	7.23665e+06	8.90327e+06	3.19546e+06	1.24891e+06	930540	1.68482e+06	2.01645e+06	3.59761e+06	3.67294e+06	1.43553e+06	1.06959e+06	1.93657e+06	2.31776e+06	4.13518e+06
6229	LysoPC 18:2; [M+FA-H]-	0	0	0	0	0	0	0	0	0	0	0	0	0	0	0	0	0	0
6230	LysoPC 18:2; [M+FA-H]-	1.45443e+07	2.01902e+07	1.41243e+07	2.32291e+07	1.42546e+07	1.92378e+07	3.05597e+06	2.40579e+06	2.00615e+06	3.31313e+06	1.76051e+06	8.28462e+06	3.51261e+06	2.76527e+06	2.30592e+06	3.80819e+06	2.02358e+06	9.52255e+06
6232	LysoPC 18:2; [M+FA-H]-	5.35305e+06	1.39417e+07	1.81404e+07	1.10831e+07	6.53177e+06	9.3461e+06	4.06753e+06	772895	1.00875e+06	1.59357e+06	1.5153e+06	4.05046e+06	4.67532e+06	888385	1159488	1.83169e+06	1.74172e+06	4.6557e+06
5759	LysoPC 20:3; [M+FA-H]-	7.27536e+06	8.43106e+06	8.84129e+06	7.30953e+06	6.56356e+06	7.69733e+06	2.67738e+06	1.34234e+06	925504	1.61092e+06	1.80049e+06	4.45274e+06	3.07745e+06	1.54292e+06	1.0638e+06	1.85163e+06	2.06953e+06	5.11809e+06
5761	LysoPC 20:3; [M+FA-H]-	0	0	0	0	0	0	0	0	0	0	0	0	0	0	0	0	0	0
5762	LysoPC 20:4; [M+FA-H]-	1.01203e+07	1.26635e+07	9.14029e+06	1.06985e+07	9.38286e+06	1.13655e+07	2.52776e+06	2.05482e+06	1.35628e+06	2.15618e+06	1.13125e+06	4.34164e+06	2.90547e+06	2.36186e+06	1.55894e+06	2.47836e+06	1.30028e+06	4.99039e+06
5787	LysoPC 20:4; [M+FA-H]-	1.34641e+06	1.74273e+06	2.68376e+06	1.39546e+06	1.16233e+06	1.64968e+06	1.32755e+06	560159	432832	635835	1.4213e+06	1.1199e+06	1.52592e+06	643860	497508	730845	1.63368e+06	1.28724e+06
5789	LysoPC 20:4; [M+FA-H]-	0	0	0	0	0	0	0	0	0	0	0	0	0	0	0	0	0	0
5791	LysoPC 22:6; [M+FA-H]-	3.02807e+06	3.62231e+06	2.71713e+06	2.99488e+06	2.31247e+06	3.23965e+06	1.20556e+06	1.15526e+06	876494	1.37642e+06	1.06901e+06	2.42215e+06	1.3857e+06	1.32788e+06	1.00746e+06	1.58209e+06	1228752	2.78408e+06
5347	LysoPC 22:6; [M+FA-H]-	111831	47204.2	0	58000.9	66403.4	0	0	32821.7	0	36349.6	0	0	0	37726.1	0	41781.1	0	0
5348	LysoPC 22:6; [M+FA-H]-	2.21337e+08	3.02205e+08	1.48992e+08	2.10468e+08	2.14516e+08	2.60761e+08	1.24665e+08	1.93415e+08	1.00382e+08	1.9482e+08	1.32148e+08	1.57529e+08	143293056	2.22316e+08	115381056	2.23931e+08	1.51894e+08	1.81068e+08
5349	LysoPE 16:0; [M-H]-	1.46835e+06	1.39965e+08	2.31644e+08	1.0385e+08	7.33332e+07	9.91634e+07	1.46592e+08	9.3558e+07	5.52892e+07	7.00684e+07	1.86656e+08	6.00597e+07	1.68497e+08	1.07538e+08	6.35508e+07	8.05384e+07	2.14547e+08	6.90341e+07
5350	LysoPE 16:0; [M-H]-	1.71651e+06	1.77428e+06	4.27236e+06	2.2376e+06	6.25442e+06	1.13284e+06	1.90068e+06	1.3336e+06	2.96239e+06	579596	2.04354e+06	2.45189e+06	2.18469e+06	1.53287e+06	3.40505e+06	666203	2.3489e+06	2.81827e+06
5351	LysoPE 16:0; [M-H]-	2.60725e+07	1.8887e+07	1.62993e+07	4.95887e+07	3.69427e+07	5.55782e+07	1.0984e+07	3.27049e+07	1.93649e+07	4.49839e+07	8.29038e+06	46635480	1.26253e+07	3.75919e+07	2.22585e+07	5.17056e+07	9.52917e+06	53604000
5479	LysoPE 17:0; [M-H]-	1.72402e+06	2.18319e+06	2.17273e+06	1.9126e+06	2.28644e+06	2.20977e+06	1.78254e+06	1.97687e+06	637247	682804	1.87851e+06	453225	2.04889e+06	2.27227e+06	732468	784832	2.15921e+06	520949
5056	LysoPE 17:1; [M-H]-	1.21852e+07	9.25373e+06	4.52343e+06	8.76351e+06	7.1872e+06	8.37462e+06	8.13783e+06	1.16483e+07	7.02443e+06	1.08596e+07	5.82827e+06	1.3651e+07	9.35383e+06	1.33889e+07	8.07406e+06	1.24823e+07	6.69916e+06	1.56909e+07
5057	LysoPE 17:1; [M-H]-	6.65969e+06	5.89065e+06	8.58132e+06	4.59799e+06	3.68399e+06	5.36341e+06	9.30968e+06	5.76675e+06	3.71068e+06	5.69896e+06	1.09672e+07	8.57086e+06	1.07008e+07	6.62845e+06	4.26515e+06	6.55053e+06	1.26059e+07	9.85156e+06
5061	LysoPE 17:1; [M-H]-	0	0	0	0	0	0	0	0	0	0	0	0	0	0	0	0	0	0
8990	LysoPE 17:1; [M-H]-	8.7944e+06	9.03633e+06	8.40703e+06	8.66948e+06	4.41323e+06	5.68258e+06	2.50721e+06	3.26566e+06	2.26345e+06	3.14885e+06	888142	4.03124e+06	2.88185e+06	3.75363e+06	2.60167e+06	3.61937e+06	1.02085e+06	4.63361e+06
8991	LysoPE 17:1; [M-H]-	0	0	0	0	0	0	0	0	0	0	0	0	0	0	0	0	0	0
8992	LysoPE 18:1; [M-H]-	2.51073e+06	2.49561e+06	9.3835e+06	2.37355e+06	1.62324e+06	1.72185e+06	2.7534e+06	1.02349e+06	653558	2.28121e+06	2.86659e+06	1.16289e+06	3164832	1.17643e+06	751216	2.62208e+06	3.29493e+06	1.33666e+06
8362	LysoPE 18:1; [M-H]-	27877.2	0	0	14476.3	0	0	0	0	0	0	0	14918.3	0	0	0	0	0	17147.5
8363	LysoPE 18:1; [M-H]-	1.03693e+07	1.00176e+07	2.52149e+06	1.11386e+07	6.73954e+06	7.40588e+06	2.52973e+06	2.84246e+06	1.92134e+06	2.81787e+06	795257	4.96972e+06	2.90773e+06	3.26719e+06	2208432	3.23893e+06	914088	5.71232e+06
8365	LysoPE 18:2; [M-H]-	2.59572e+06	2.52281e+06	1.0055e+07	2.91286e+06	1.79134e+06	2.07739e+06	3.06901e+06	830447	531606	1.24593e+06	2.63609e+06	1.65312e+06	3.52759e+06	954537	611041	1.43211e+06	3.02998e+06	1.90014e+06
8388	LysoPE 18:2; [M-H]-	0	12329.9	0	0	0	0	0	0	0	0	0	0	0	0	0	0	0	0
8389	LysoPE 18:2; [M-H]-	1.71264e+06	1.93031e+06	1.63473e+06	2.2784e+06	1.16741e+06	1.3604e+06	565055	505339	340428	501378	493024	753161	649488	580850	391297	576297	566695	865702
7831	LysoPE 20:4; [M-H]-	0	0	0	0	0	0	0	0	0	0	0	0	0	0	0	0	0	0
7832	LysoPE 20:4; [M-H]-	0	0	0	0	0	0	0	0	0	0	0	0	0	0	0	0	0	0
7833	LysoPE 20:4; [M-H]-	8.89874e+06	9.00449e+06	2.88406e+07	7.30597e+06	5.33425e+06	6.31839e+06	1.09637e+07	2.87528e+06	1.97512e+06	2.60511e+06	1.00419e+07	4.15055e+06	1.26019e+07	3.30492e+06	2.27025e+06	2.99438e+06	1.15425e+07	4.77075e+06
7834	LysoPE 22:6; [M-H]-	3.46967e+07	3.43486e+07	7.21801e+06	2.86427e+07	2.02234e+07	2.30937e+07	9.56821e+06	1.07172e+07	7.6155e+06	9.94015e+06	2.70665e+06	1.47772e+07	1.09979e+07	1.23186e+07	8.75345e+06	1.14255e+07	3.1111e+06	1.69853e+07
7878	LysoPE 22:6; [M-H]-	334660	202817	246153	283272	225906	178102	159167	235170	133832	182608	150556	228253	182951	270310	153829	209894	173052	262360
7879	LysoPI 18:0; LysoPI 18:0; [M-H]-	1.20843e+07	1.43701e+07	1.05745e+07	1.10333e+07	8.17614e+06	8.78407e+06	6.08106e+06	7.44331e+06	4.40757e+06	6.18473e+06	1.66257e+06	6.64667e+06	6.98972e+06	8.55553e+06	5.06617e+06	7.10889e+06	1.911e+06	7.63985e+06
7880	LysoPI 18:2; LysoPI 18:2; [M-H]-	3.1975e+06	3.91499e+06	2.74133e+06	3.00637e+06	2.08917e+06	2.14973e+06	6.34929e+06	1.84515e+06	1.06605e+06	1.53042e+06	6.38222e+06	1.74215e+06	7.29804e+06	2.12086e+06	1.22535e+06	1.7591e+06	7.33589e+06	2.00247e+06
7197	LysoPI 18:2; LysoPI 18:2; [M-H]-	615552	561475	255082	193203	200633	309587	235661	124515	53308.3	129375	74257.6	63346.6	270875	143121	61273.9	148707	85353.6	72812.2
7198	LysoPI 20:3; LysoPI 20:3; [M-H]-	0	0	0	0	0	0	0	0	0	0	0	0	0	0	0	0	0	0
7278	LysoPI 20:4; LysoPI 20:4; [M-H]-	2.01427e+07	2.36191e+07	7.33684e+07	1.65427e+07	1.45653e+07	1.37522e+07	3.53839e+07	1.14932e+07	6.72271e+06	8.70695e+06	3.17635e+07	9.25722e+06	40671168	1.32106e+07	7.72725e+06	1.0008e+07	3.65098e+07	1.06405e+07
7280	LysoPI 20:4; LysoPI 20:4; [M-H]-	7.94776e+07	9.27068e+07	1.87406e+07	6.25761e+07	5.78802e+07	5.16735e+07	3.30166e+07	4.13654e+07	2.50191e+07	3.25088e+07	8.50062e+06	3.27311e+07	3.79501e+07	4.75464e+07	2.87576e+07	3.73664e+07	9.77082e+06	3.7622e+07
16100	LysoPI 20:4; LysoPI 20:4; [M-H]-	0	0	0	0	0	0	0	0	0	0	0	0	0	0	0	0	0	0
16101	LysoPI 22:6; LysoPI 22:6; [M-H]-	6.95825e+06	1.36661e+06	1.13831e+06	1.41355e+06	883104	1.31539e+06	7.91341e+06	9.06499e+06	5.57831e+06	8.06196e+06	6.61956e+06	9.50107e+06	9.09588e+06	1.04195e+07	6.41186e+06	9.26662e+06	7.60869e+06	1.09208e+07
17862	PC 32:0; PC(16:0/16:0); [M+FA-H]-	1.24143e+06	330572	781802	126100	76175.7	378359	3.68554e+06	4.89761e+06	2.927e+06	3.4042e+06	4.28281e+06	3.75136e+06	4.23625e+06	5.62944e+06	3.36437e+06	3.91287e+06	4.92277e+06	4.3119e+06
17866	PC 32:0; PC(16:0/16:0); [M+FA-H]-	5.54713e+06	1.01379e+06	835363	1.19265e+06	682957	833914	4.74817e+06	1.07362e+06	3.02573e+06	4.68286e+06	3.52798e+06	5.32611e+06	5.45767e+06	1.23405e+06	3.47785e+06	5.3826e+06	4.05514e+06	6.12196e+06
16168	PC 34:1; PC(16:0/18:1); [M+FA-H]-	0	0	0	0	0	0	0	0	0	0	0	0	0	0	0	0	0	0
16169	PC 34:1; PC(16:0/18:1); [M+FA-H]-	2.64637e+06	721276	513128	614776	396984	497064	4.85918e+06	5.80247e+06	4.56811e+06	5.46247e+06	5.11539e+06	6.33193e+06	5.58527e+06	6.66951e+06	5.25071e+06	6.2787e+06	5879760	7.27808e+06
17945	PC 34:2; PC(16:0/18:2); [M+FA-H]-	1.7401e+06	393034	162212	324198	146319	309637	2.20159e+06	3.01113e+06	2.16337e+06	2.41807e+06	2.35876e+06	2.53498e+06	2.53056e+06	3.46107e+06	2.48663e+06	2.77939e+06	2.71122e+06	2.91377e+06
15582	PC 34:2; PC(16:0/18:2); [M+FA-H]-	73772.6	0	0	0	0	0	437996	1.31997e+06	318545	1.04746e+06	1.10512e+06	1.12565e+06	503443	1.51721e+06	366144	1.20397e+06	1.27025e+06	1.29385e+06
17304	PC 36:1; PC(18:0/18:1); [M+FA-H]-	122630	0	0	0	0	34173.2	365631	426731	137566	310001	691274	263765	420266	490496	158122	356323	794568	303178
15653	PC 36:1; PC(18:0/18:1); [M+FA-H]-	422179	136856	413385	171973	393465	496236	956899	1.23301e+06	766797	987874	1.06393e+06	4.32844e+06	1.09988e+06	1.41725e+06	881376	1.13549e+06	1.22291e+06	4.97522e+06
15655	PC 36:2; PC(18:0/18:2); [M+FA-H]-	1.80756e+06	468964	103903	599638	104712	169419	3.33431e+06	4.81391e+06	3.07935e+06	3.70191e+06	4.3036e+06	1.17342e+06	3.83254e+06	5.53323e+06	3.53949e+06	4.25507e+06	4.94667e+06	1.34876e+06
17395	PC 36:2; PC(18:0/18:2); [M+FA-H]-	1.12898e+06	250239	121423	227626	59517.4	180503	1.53863e+06	2.38087e+06	1.30223e+06	1.93175e+06	1.76662e+06	1.78399e+06	1768536	2.73663e+06	1.49681e+06	2220408	2.0306e+06	2.05056e+06
17396	PC 36:3; PC(16:0/20:3); [M+FA-H]-	0	0	0	0	0	0	0	0	0	0	0	0	0	0	0	0	0	0
15090	PC 36:3; PC(18:1/18:2); [M+FA-H]-	665973	234675	191446	239626	175014	242602	1.0712e+06	1.45878e+06	3.37401e+06	1.05341e+06	4.24517e+06	4.75549e+06	1.23126e+06	1.67675e+06	3.87817e+06	1.21082e+06	4.87951e+06	5.46608e+06
15091	PC 36:3; PC(18:1/18:2); [M+FA-H]-	3.31469e+06	841446	730378	1.06494e+06	676836	1.03409e+06	4.45056e+06	4.82471e+06	1.0266e+06	4.21037e+06	1.10343e+06	1.22907e+06	5.11559e+06	5.54565e+06	1.18e+06	4.83951e+06	1.26831e+06	1.41273e+06
15092	PC 36:4; PC(16:0/20:4); [M+FA-H]-	0	0	0	0	0	0	0	0	0	0	0	0	0	0	0	0	0	0
16869	PC 36:4; PC(16:0/20:4); [M+FA-H]-	1.44381e+06	411119	321119	469109	218513	311442	2.01981e+06	2.39445e+06	1.5374e+06	1.96086e+06	1.89299e+06	2.10749e+06	2.32162e+06	2.75224e+06	1.76713e+06	2.25386e+06	2.17585e+06	2.4224e+06
14043	PC 36:5; PC(16:0/20:5); [M+FA-H]-	148404	31420.2	42901.3	52144.8	27990.5	43712.3	723070	950747	495887	772609	779914	783187	831115	1.09281e+06	569986	888057	896453	900215
12867	PC 38:3; PC(18:0/20:3); [M+FA-H]-	508380	158744	208367	85519.2	52339.2	165762	1.78734e+06	2.27731e+06	1.5342e+06	1.84109e+06	1.88399e+06	2.01642e+06	2.05442e+06	2.6176e+06	1.76345e+06	2.1162e+06	2.1655e+06	2.31772e+06
14684	PC 38:4; PC(18:0/20:4); [M+FA-H]-	93560.6	84772.6	89699.9	196749	89729.9	193393	600494	875330	474311	579761	701611	672446	690223	1.00613e+06	545185	666392	806450	772927
11832	PC 38:4; PC(18:0/20:4); [M+FA-H]-	1.02991e+07	1.92519e+06	1.60693e+06	1.99253e+06	1.28833e+06	1.5417e+06	1.38361e+07	1.85617e+07	1.2072e+07	1.51694e+07	1.49263e+07	1.66139e+07	1.59036e+07	2.13353e+07	1.38759e+07	1.7436e+07	1.71567e+07	1.90964e+07
11833	PC 38:6; PC(16:0/22:6); [M+FA-H]-	0	0	0	0	0	0	0	0	0	0	0	0	0	0	0	0	0	0
13678	PC 40:7; PC(18:1/22:6); [M+FA-H]-	8.69023e+06	981232	633627	1.11735e+06	175490	648139	8.0965e+06	1.08525e+07	6.98889e+06	1.05374e+07	8.45818e+06	1.01305e+07	9.30633e+06	1.24742e+07	8.0332e+06	1.21119e+07	9.72205e+06	1.16443e+07
13680	PE 34:0; PE(17:0/17:0); [M-H]-	59646.3	0	0	0	0	0	0	0	0	0	0	19094.3	0	0	0	0	0	21947.5
11378	PE 34:0; PE(17:0/17:0); [M-H]-	102346	0	23910.9	0	0	0	726931	1.01312e+06	708270	912634	841788	876348	835552	1.1645e+06	814103	1.049e+06	967572	1.0073e+06
17398	PE 36:0; PE(18:0/18:0); [M-H]-	1.94837e+06	342942	318919	339868	215436	298522	1.65008e+06	1.82397e+06	1.35089e+06	2.1729e+06	1.65904e+06	2.92919e+06	1.89664e+06	2.09652e+06	1.55275e+06	2.49759e+06	1.90694e+06	3.36688e+06
17478	PE 36:1; PE(18:0/18:1); [M-H]-	947015	205652	67194.4	88007.9	124876	119156	998365	1.17131e+06	703776	1.19675e+06	1.19456e+06	1.53917e+06	1.14755e+06	1.34634e+06	808938	1.37557e+06	1.37306e+06	1.76916e+06
16955	PE 36:2; PE(18:0/18:2); [M-H]-	514263	137372	53651.3	108444	20574.6	63172.6	764281	980268	609203	956433	948444	1.24649e+06	878484	1.12674e+06	700234	1.09935e+06	1.09017e+06	1.43275e+06
16356	PE 36:2; PE(18:0/18:2); [M-H]-	1.02847e+06	191932	221169	211223	48210.7	44935.5	1.0436e+06	1.47133e+06	871780	1.39382e+06	1.2481e+06	1.59132e+06	1.19954e+06	1.69118e+06	1.00205e+06	1.60209e+06	1.4346e+06	1.82911e+06
13313	PE 36:4; PE(16:0/20:4); [M-H]-	0	0	0	0	0	0	18056.2	20227.7	0	0	0	50311.6	20754.2	23250.2	0	0	0	57829.4
13315	PE 38:4; PE(18:0/20:4); [M-H]-	5.20368e+06	1.35903e+06	938892	964097	735729	735586	6.32809e+06	8.48108e+06	5.2001e+06	7.31327e+06	7.16328e+06	8.52703e+06	7.27367e+06	9748368	5.97713e+06	8.40606e+06	8.23366e+06	9.80118e+06
8954	PE 38:4; PE(18:0/20:4); [M-H]-	1.6895e+06	2.71014e+06	4.94198e+06	4.32385e+06	1.31981e+06	1.8326e+06	2.75662e+06	980553	918406	635896	1.52314e+06	800030	3.16853e+06	1.12707e+06	1.05564e+06	730915	1.75073e+06	919574
9069	PE 38:5; PE(18:1/20:4); [M-H]-	5.02695e+06	5.6367e+06	5.45891e+06	5.77038e+06	4.58192e+06	1.46663e+06	4.75604e+06	6.01786e+06	4.84311e+06	2.57524e+06	3.69875e+06	4.32573e+06	5.46671e+06	6.91708e+06	5.56679e+06	2.96004e+06	4.25143e+06	4972104
8312	PE 40:6; PE(18:0/22:6); [M-H]-	6.69756e+06	8.50544e+06	1.00697e+07	1.0333e+07	9.00546e+06	1.50551e+06	8.48849e+06	1.82832e+07	1.08109e+07	7.21304e+06	7.02336e+06	9.24859e+06	9.75689e+06	21015120	1.24264e+07	8.29085e+06	8.07282e+06	1.06306e+07
7061	PG 40:0; PG(20:0/20:0); [M-H]-	0	0	0	0	0	0	0	15146.4	0	29132.6	0	44071.8	0	17409.6	0	33485.8	0	50657.3
7060	PI 32:0; PI(16:0/16:0); [M-H]-	2.95108e+06	3.94707e+06	4.15279e+06	3.52656e+06	3.64075e+06	1.63394e+06	3.11714e+06	4.98406e+06	3.23253e+06	2.5744e+06	1.96676e+06	2.58652e+06	3.58292e+06	5.7288e+06	3.71555e+06	2.95908e+06	2.26065e+06	2.97302e+06
2257	PI 32:1; PI(16:0/16:1); [M-H]-	0	0	0	0	0	0	0	0	0	0	0	0	0	0	0	0	0	0
2258	PI 34:0; PI(16:0/18:0); [M-H]-	660599	1.72082e+06	959572	659422	721860	387711	1.43464e+06	1.1066e+06	722947	883855	1.41421e+06	470968	1.64902e+06	1.27196e+06	830974	1.01593e+06	1.62553e+06	541342
2259	PI 34:1; PI(16:0/18:1); [M-H]-	660599	2.75691e+06	2.02068e+06	1.67792e+06	2.02131e+06	479824	1.94939e+06	1.97297e+06	1.63191e+06	1.70773e+06	889404	595783	2.24068e+06	2.26778e+06	1.87576e+06	1962912	1.0223e+06	684808
2292	PI 34:1; PI(16:0/18:1); [M-H]-	4.40755e+08	8.47828e+08	6.46748e+08	4.41489e+08	5.20619e+08	2.57026e+08	4.79118e+08	5.61572e+08	3.38697e+08	3.51613e+08	4.02692e+08	2.85692e+08	5.50711e+08	6.45485e+08	3.89307e+08	4.04153e+08	4.62864e+08	3.28381e+08
2293	PI 34:2; PI(16:0/18:2); [M-H]-	0	86568	99534.5	94526.1	70758.5	63470.3	54908.6	66691.6	60410.9	53734.3	69832.7	80773.9	63113.3	76657	69437.8	61763.5	80267.5	92843.5
2340	PI 34:2; PI(16:0/18:2); [M-H]-	0	0	0	0	0	0	0	0	0	0	0	0	0	0	0	0	0	0
2341	PI 35:2; PI(17:0/18:2); [M-H]-	1.7003e+07	1.17731e+07	1.13515e+07	3.31443e+07	8.94117e+06	4.63702e+06	7.9875e+06	7.79731e+06	4.88606e+06	5.24644e+06	5.81992e+06	7.27218e+06	9.18104e+06	8.96243e+06	5.61616e+06	6.03039e+06	6.68957e+06	8.35883e+06
2342	PI 36:1; PI(18:0/18:1); [M-H]-	2.53809e+07	3.55528e+07	2.19619e+07	3.35447e+07	2.75181e+07	1.42711e+07	1.82893e+07	2.80926e+07	1.79898e+07	1.86394e+07	1.60467e+07	1.83087e+07	2.10222e+07	3.22904e+07	2.06779e+07	21424608	1.84445e+07	2.10445e+07
2343	PI 36:2; PI(18:0/18:2); [M-H]-	1.39002e+07	2.02074e+07	3.35426e+07	1.08148e+07	1.61192e+07	8.04072e+06	1.85025e+07	1.68115e+07	5.46568e+06	1.7513e+07	1.88975e+07	1.0215e+07	2.12672e+07	1.93236e+07	6.28239e+06	2.01299e+07	2.17213e+07	1.17414e+07
2369	PI 36:2; PI(18:0/18:2); [M-H]-	3.08835e+07	3.14395e+07	3.21719e+07	3.19639e+07	2.48644e+07	1.20344e+07	1.89941e+07	2.04289e+07	1.51082e+07	1.54294e+07	1.43177e+07	1.85716e+07	2.18323e+07	2.34815e+07	1.73658e+07	1.7735e+07	1.64571e+07	2.13466e+07
2380	PI 36:2; PI(18:0/18:2); [M-H]-	5.24602e+06	2.40195e+06	2.74879e+06	3.09755e+06	2.96761e+06	2.89428e+06	3.41451e+06	2.82714e+06	3.0508e+06	1.8263e+06	2.88652e+06	3.08666e+06	3.92473e+06	3.24959e+06	3.50667e+06	2.09919e+06	3.31784e+06	3.54788e+06
2507	PI 36:3; PI(16:0/20:3); [M-H]-	0	0	26958.4	36327.5	0	27962.8	20077.4	17698.7	28443.6	0	0	32333.9	23077.4	20343.4	32693.8	0	0	37165.4
2508	PI 36:3; PI(16:0/20:3); [M-H]-	5.99743e+06	4.51482e+06	4.38377e+06	4.2658e+06	3.80877e+06	2.89378e+06	3.36807e+06	4.9509e+06	5.02106e+06	4.41161e+06	5.36071e+06	8.33215e+06	3.87135e+06	5.69069e+06	5.77133e+06	5.07081e+06	6.16174e+06	9.57719e+06
2556	PI 36:3; PI(16:0/20:3); [M-H]-	6.36291e+06	6.69852e+06	5.68435e+06	5.5601e+06	5.91325e+06	4.19547e+06	7.36053e+06	6.33122e+06	4.91746e+06	4.61302e+06	4.12809e+06	8.98095e+06	8.46038e+06	7.27726e+06	5.65225e+06	5.30232e+06	4.74493e+06	1.03229e+07
2558	PI 36:3; PI(16:0/20:3); [M-H]-	35483.1	0	33162.2	47970.8	45344.4	32764.5	30328.6	0	28973.9	30207.5	42471.6	40072.1	34860.5	0	33303.4	34721.3	48817.9	46059.8
2064	PI 36:3; PI(18:1/18:2); [M-H]-	0	33977.7	0	0	0	0	0	0	0	0	0	0	0	0	0	0	0	0
2065	PI 36:4; PI(16:0/20:4); [M-H]-	1.42408e+06	2.74607e+06	1.90702e+06	2.23203e+06	1.76715e+06	897093	456670	773406	531333	432604	402345	1.18104e+06	524908	888972	610727	497246	462466	1.35752e+06
2172	PI 36:4; PI(16:0/20:4); [M-H]-	0	0	0	0	0	0	0	0	0	0	0	0	0	0	0	0	0	0
2204	PI 36:5; PI(16:0/20:5); [M-H]-	0	0	0	0	0	0	0	0	0	0	0	0	0	0	0	0	0	0
2205	PI 37:2; PI(19:0/18:2); [M-H]-	625754	734209	586225	558825	526013	392868	514213	1.032e+06	735997	543729	581141	1.55916e+06	591049	1.18621e+06	845973	624976	667979	1.79214e+06
2266	PI 37:3; PI(17:0/20:3); [M-H]-	2.26915e+06	2.10822e+06	1.66281e+06	1.77572e+06	1.8398e+06	837976	2.05018e+06	2.15814e+06	1.08106e+06	972877	1.8216e+06	2.49278e+06	2.35653e+06	2.48062e+06	1.24259e+06	1.11825e+06	2.0938e+06	2.86527e+06
2269	PI 37:4; PI(17:0/20:4); [M-H]-	1.52059e+06	1.18648e+06	920747	1.10442e+06	1.0495e+06	1.58824e+06	429068	1.2696e+06	1.82154e+06	1.66731e+06	1.09015e+06	3.95766e+06	493182	1.45931e+06	2.09373e+06	1.91645e+06	1.25305e+06	4.54903e+06
1771	PI 37:4; PI(17:0/20:4); [M-H]-	682134	1.33373e+06	498591	779718	1.03643e+06	570630	333853	637510	507868	501746	17643.6	372645	383739	732770	583756	576719	20280	428327
1775	PI 38:2; PI(18:0/20:2); [M-H]-	7.14099e+07	1.50109e+08	8.01869e+07	7.05542e+07	9.80318e+07	4.60547e+07	4.17502e+07	4.78441e+07	3.21711e+07	4.25231e+07	3.78618e+07	6.11022e+07	4.79888e+07	5.49932e+07	3.69783e+07	4.88771e+07	4.35193e+07	7.02324e+07
1808	PI 38:3; PI(18:0/20:3); [M-H]-	8.745e+07	1.11411e+07	8.81477e+06	7.95218e+06	8.83529e+06	4.36441e+06	1.00859e+07	8.45501e+06	5.4722e+06	7.13434e+06	2.73616e+08	5.01535e+06	11593032	9.7184e+06	6.28988e+06	8.2004e+06	3.14501e+08	5.76476e+06
1811	PI 38:3; PI(18:0/20:3); [M-H]-	3.34772e+08	5.5636e+08	4.04477e+08	2.62467e+08	8.34042e+06	3.68604e+06	4.44399e+08	3.95286e+08	5.75135e+06	3.30203e+08	2.59188e+08	1.90793e+08	5.10803e+08	4.54352e+08	6.61074e+06	3.79544e+08	2.97917e+08	2.19302e+08
1812	PI 38:3; PI(18:0/20:3); [M-H]-	2.32446e+08	4.18948e+08	1.81241e+08	2.11505e+08	3.62757e+08	1.6495e+08	1.04863e+06	3.14325e+08	2.48525e+08	1.44118e+06	5.8251e+07	1.65251e+08	1.20533e+06	3.61293e+08	2.85661e+08	1.65653e+06	6.69552e+07	1.89944e+08
1865	PI 38:3; PI(18:0/20:3); [M-H]-	60502.8	67861	0	75514.7	50706	0	28725	37049.5	30801.3	41446.8	41547.9	0	33017.3	42585.6	35403.8	47640	47756.2	0
1870	PI 38:3; PI(18:0/20:3); [M-H]-	2.34286e+07	3.20286e+07	2.78458e+07	2.89081e+07	2.28856e+07	1.50443e+07	2.66002e+07	3.06983e+07	1.74426e+07	1.95656e+07	2.41253e+07	1.92322e+07	3.05749e+07	3.52854e+07	2.00489e+07	2.24892e+07	2.77302e+07	2.2106e+07
1898	PI 38:4; PI(18:0/20:4); [M-H]-	0	0	0	0	0	0	0	0	0	0	0	0	0	0	0	0	0	0
1900	PI 38:4; PI(18:0/20:4); [M-H]-	1.04804e+07	1.15145e+07	1.11876e+07	1.11979e+07	8.71377e+06	5.79914e+06	4.22616e+06	2.72174e+06	4.48084e+06	1.9452e+06	3.52993e+06	2.98742e+06	4.85765e+06	3.12844e+06	5.15039e+06	2.23586e+06	4.05739e+06	3.43381e+06
1902	PI 38:4; PI(18:0/20:4); [M-H]-	2.35721e+06	2.37618e+06	2.03852e+06	2.19355e+06	2.19071e+06	1.1292e+06	106774	6.03439e+06	1.84664e+06	1.94989e+06	2.02799e+06	2.974e+06	122728	6.93608e+06	2.12258e+06	2.24126e+06	2.33102e+06	3.4184e+06
1953	PI 38:4; PI(18:1/20:3); [M-H]-	42080.2	51034.9	0	31124.7	59301.8	24116.5	40493	29399	63687.3	59561.5	0	55996.8	46543.7	33792	73203.8	68461.4	0	64364.2
1955	PI 38:5; PI(18:0/20:5); [M-H]-	4.42989e+07	3.20996e+07	3.91319e+07	3.48598e+07	3.13759e+07	1.72054e+07	2.30207e+07	3.2318e+07	3.1687e+07	2.91624e+07	2.59129e+07	3.9766e+07	2.64606e+07	3.71471e+07	3.64218e+07	3.352e+07	2.97849e+07	4.57081e+07
1994	PI 38:5; PI(18:1/20:4); [M-H]-	62194.9	54703.4	58589.7	71686.2	43262.3	73712.6	98268	58089.8	54872.6	102199	89807.4	69617.3	112952	66769.9	63072	117470	103227	80019.8
1995	PI 38:5; PI(18:1/20:4); [M-H]-	1.55911e+07	1.59571e+07	1.43323e+07	1.46922e+07	1.42056e+07	9.69259e+06	1.31091e+07	1.93246e+07	1.58801e+07	1.16958e+07	1.11758e+07	1.96608e+07	1.5068e+07	2.22121e+07	1.8253e+07	1.34435e+07	1.28458e+07	2.25986e+07
1996	PI 38:5; PI(18:1/20:4); [M-H]-	3.46713e+06	1.49651e+06	1.31327e+06	1.46036e+06	1.47008e+06	1.17368e+06	1.75484e+07	3.44422e+07	1.94402e+07	2.51138e+07	2.58816e+07	2.06077e+07	2.01705e+07	3.95887e+07	22345104	2.88664e+07	2.97489e+07	2.3687e+07
1450	PI 38:5; PI(18:1/20:4); [M-H]-	0	0	0	0	0	0	0	0	0	0	0	0	0	0	0	0	0	0
1451	PI 38:6; PI(16:0/22:6); [M-H]-	434824	403084	80234.2	380100	59954	56682.1	379677	782430	281632	636303	339711	505157	436410	899345	323715	731383	390472	580640
1519	PI 38:6; PI(18:2/20:4); [M-H]-	0	0	0	0	0	0	0	0	0	0	0	0	0	0	0	0	0	0
1561	PI 39:4; PI(19:0/20:4); [M-H]-	0	0	0	0	0	0	25660.7	57890.2	0	0	0	63035.9	29495	66540.5	0	0	0	72455
1611	PI 40:4; PI(18:0/22:4); [M-H]-	49402.8	43687.9	42493.5	47816.3	44870	34514.3	24857.2	49599.2	43663.4	40402.8	45409	18881.4	28571.5	57010.6	50187.8	46440	52194.2	21702.7
1612	PI 40:6; PI(18:0/22:6); [M-H]-	635185	448895	1.03968e+06	203110	286425	676319	3.1561e+06	6.38541e+06	5.81728e+06	4.18295e+06	4.03529e+06	2.85367e+06	3.6277e+06	7.33955e+06	6.68653e+06	4.80799e+06	4.63826e+06	3.28008e+06
1613	PI 40:6; PI(18:0/22:6); [M-H]-	6.06234e+06	6.0209e+06	4.92436e+06	5.44338e+06	5.98827e+06	3.5695e+06	5.59726e+06	7.53154e+06	4.77558e+06	4.85322e+06	5.31367e+06	6.61497e+06	6.43363e+06	8.65695e+06	5.48917e+06	5.57842e+06	6.10767e+06	7.60341e+06
1614	Plasmenyl-PC 34:0; PC(P-18:0/16:0); [M+FA-H]-	0	0	39220.5	0	30914.7	69461.9	50957.2	67241.1	19233	53207.3	56843.7	30012.9	58571.5	77288.6	22106.9	61157.8	65337.6	34497.6
1035	Plasmenyl-PC 36:4; PC(P-16:0/20:4); [M+FA-H]-	0	0	0	0	0	0	0	0	0	0	0	0	0	0	0	0	0	0
1036	Plasmenyl-PC 38:4; PC(P-18:0/20:4); [M+FA-H]-	4.27977e+06	6.28999e+06	4.75368e+06	5.20052e+06	5.17326e+06	2.15019e+06	1.22693e+06	2.4414e+06	1.17352e+06	1.88958e+06	1.72178e+06	2.65824e+06	1.41026e+06	2.8062e+06	1.34887e+06	2171928	1.97906e+06	3.05544e+06
1037	Plasmenyl-PE 34:1; PE(P-16:0/18:1); [M-H]-	4.26742e+06	6.61938e+06	4.66375e+06	5.31399e+06	5.07757e+06	1.86346e+06	1.26639e+06	2.21883e+06	1.2124e+06	1.70621e+06	1.67172e+06	2.58479e+06	1.45562e+06	2.55038e+06	1.39356e+06	1.96116e+06	1.92151e+06	2.97103e+06
1071	Plasmenyl-PE 34:1; PE(P-16:0/18:1); [M-H]-	4.98906e+07	4.83113e+07	4.55028e+07	4.5209e+07	3.33983e+07	2.03029e+07	1.56108e+07	2.38459e+07	1.24465e+07	1.49287e+07	1.53969e+07	1.62518e+07	1.79435e+07	2.7409e+07	1.43064e+07	1.71595e+07	1.76976e+07	1.86802e+07
1074	Plasmenyl-PE 34:2; PE(P-16:0/18:2); [M-H]-	4.87326e+07	3.86783e+07	3.43207e+07	5.09082e+07	3.90755e+07	2.09842e+07	7.92406e+06	1.71086e+07	9.46951e+06	8.97805e+06	7.82403e+06	1.97469e+07	9.10812e+06	1.9665e+07	1.08845e+07	1.03196e+07	8.99314e+06	2.26976e+07
1114	Plasmenyl-PE 34:2; PE(P-16:0/18:2); [M-H]-	1.24151e+09	1.58799e+09	1.45346e+09	1.33493e+09	1.24219e+09	5.76637e+08	6.61557e+08	8.83693e+08	5.90706e+08	4.92985e+08	559450368	6.42645e+08	7.6041e+08	1.01574e+09	6.78972e+08	5.6665e+08	643046400	7.38673e+08
1174	Plasmenyl-PE 36:0; PE(P-20:0/16:0); [M-H]-	745720	577667	710148	948740	514392	559076	575010	625243	677314	629637	460344	613631	660931	718670	778522	723721	529131	705324
1180	Plasmenyl-PE 36:1; PE(P-18:0/18:1); [M-H]-	9.254e+08	1.17227e+09	1.13163e+09	1.25931e+09	1.05618e+09	3.97583e+08	9.50968e+08	1.73219e+09	1.17799e+09	9.27163e+08	8.80742e+08	1.05198e+09	1.09307e+09	1.99102e+09	1.35401e+09	1.0657e+09	1.01235e+09	1.20917e+09
1238	Plasmenyl-PE 36:1; PE(P-18:0/18:1); [M-H]-	7.87633e+08	1.09584e+09	1.01413e+09	1.02682e+09	8.68347e+08	5.96116e+08	7.73815e+08	1.04325e+09	7.07388e+08	6.94279e+08	6.57193e+08	6.69899e+08	8.89443e+08	1.19913e+09	8.1309e+08	7.98022e+08	7.55394e+08	7.69999e+08
1271	Plasmenyl-PE 36:1; PE(P-18:0/18:1); [M-H]-	2.05385e+06	5.63917e+06	5.96127e+06	4.72939e+06	4.99661e+06	7.88978e+07	4.99002e+06	5.20161e+07	5.08825e+06	347244	4.72623e+06	4.3636e+06	5.73566e+06	5.97886e+07	5.84856e+06	399131	5.43245e+06	5.01563e+06
870	Plasmenyl-PE 36:2; PE(P-18:0/18:2); [M-H]-	0	0	0	0	0	0	0	0	0	43903.1	0	0	0	0	0	50463.4	0	0
888	Plasmenyl-PE 36:2; PE(P-18:0/18:2); [M-H]-	227377	164318	321310	267612	127791	161789	143027	127634	118329	141019	143441	243090	164399	146706	136011	162090	164875	279414
890	Plasmenyl-PE 36:2; PE(P-18:0/18:2); [M-H]-	6.12238e+06	4.67129e+06	5.63386e+06	6.69361e+06	4.00844e+06	2.80694e+06	7.786e+06	1.10818e+07	7.92819e+06	6.9546e+06	7.27425e+06	7.86825e+06	8.94943e+06	1.27377e+07	9.11286e+06	7.9938e+06	8.36121e+06	9.04397e+06
892	Plasmenyl-PE 36:4; PE(P-16:0/20:4); [M-H]-	5.84667e+06	1.10084e+06	357895	7.61064e+06	1.03393e+06	526447	830164	1.35553e+07	9.14887e+06	7.52842e+06	408894	8.75233e+06	954211	1.55809e+07	1.05159e+07	8.65335e+06	469993	1.00601e+07
953	Plasmenyl-PE 36:4; PE(P-16:0/20:4); [M-H]-	388437	397556	353107	339789	276092	336450	286106	246898	238435	206344	382173	219704	328858	283791	274063	237177	439280	252534
957	Plasmenyl-PE 36:5; PE(P-16:0/20:5); [M-H]-	6.59357e+06	6.41717e+06	8.32109e+06	5.55146e+06	4.652e+06	2.4964e+06	7.28121e+06	6.20144e+06	3.45956e+06	3.02378e+06	6.00471e+06	3.28605e+06	8.36921e+06	7.12809e+06	3.9765e+06	3.47561e+06	6.90196e+06	3.77707e+06
958	Plasmenyl-PE 36:5; PE(P-16:0/20:5); [M-H]-	7.40152e+06	9.68218e+06	7.21428e+06	7.6092e+06	7.75198e+06	4.95334e+06	6.76082e+06	9.48459e+06	6.85287e+06	5.91017e+06	5.14801e+06	6.61827e+06	7.77105e+06	10901832	7.87686e+06	6793296	5.91725e+06	7607208
583	Plasmenyl-PE 37:4; PE(P-17:0/20:4); [M-H]-	1.61058e+06	2.62736e+06	1.9395e+06	1.73785e+06	1.20102e+06	416842	1.15987e+06	1.53098e+06	1.27212e+06	1.16288e+06	950883	657183	1.33319e+06	1.75975e+06	1.4622e+06	1.33665e+06	1.09297e+06	755383
584	Plasmenyl-PE 38:1; PE(P-20:0/18:1); [M-H]-	1.365e+06	2.55727e+06	1.63555e+06	1.24166e+06	1.96638e+06	552920	685217	1.04223e+06	1.32418e+06	1.14276e+06	617105	1.05282e+06	787606	1.19797e+06	1.52205e+06	1.31352e+06	709316	1.21014e+06
604	Plasmenyl-PE 38:1; PE(P-20:0/18:1); [M-H]-	0	0	0	0	0	69039.8	0	0	23762.3	0	0	39253.6	0	0	27313	0	0	45119
605	Plasmenyl-PE 38:2; PE(P-20:0/18:2); [M-H]-	2.43661e+06	4.30184e+06	3.68002e+06	3.052e+06	3.46424e+06	1.48373e+06	1.85499e+06	2.90432e+06	1.05746e+06	968485	1.77007e+06	1.88023e+06	2.13218e+06	3.33829e+06	1.21547e+06	1.1132e+06	2.03456e+06	2.16118e+06
607	Plasmenyl-PE 38:2; PE(P-20:0/18:2); [M-H]-	2.39051e+06	4.5711e+06	3.51754e+06	3.09676e+06	3.74066e+06	1.71006e+06	899704	1.52743e+06	2.28788e+06	1491354	1.74224e+06	1.686e+06	1.03414e+06	1.75567e+06	2629752	1714200	2.00258e+06	1.93793e+06
608	Plasmenyl-PE 38:3; PE(P-18:0/20:3); [M-H]-	162193	435088	164060	1.52125e+06	3.43763e+06	602660	43773.7	994519	327031	913183	155316	1.44572e+06	50314.6	1.14312e+06	375898	1.04964e+06	178524	1.66174e+06
634	Plasmenyl-PE 38:4; PE(P-16:0/22:4); [M-H]-	3.80899e+07	3.90732e+07	4.27634e+07	5.85468e+07	3.09094e+07	1.57628e+07	4.52416e+07	1.45876e+08	8.23419e+07	5.07682e+07	4.44252e+07	6.35849e+07	5.20019e+07	1.67674e+08	9.46459e+07	5.83542e+07	5.10634e+07	7.30861e+07
676	Plasmenyl-PE 38:4; PE(P-18:0/20:4); [M-H]-	2.04452e+06	5.15145e+06	1.3762e+06	5.39413e+06	5.34232e+06	2.24723e+06	3.64242e+06	1.33419e+06	1.1913e+06	1.31982e+06	3.81842e+06	1.78336e+06	4.18668e+06	1.53355e+06	1.36931e+06	1.51704e+06	4.38899e+06	2.04984e+06
686	Plasmenyl-PE 38:4; PE(P-18:0/20:4); [M-H]-	6.44229e+08	7.94298e+08	8.06838e+08	7.42254e+08	7.12248e+08	4.03032e+08	6.0312e+08	8.89139e+08	6.09019e+08	5.55629e+08	5.58973e+08	5.60763e+08	6.93241e+08	1.022e+09	7.00022e+08	6.38655e+08	6.42497e+08	6.44555e+08
10226	Plasmenyl-PE 38:5; PE(P-16:0/22:5); [M-H]-	0	0	0	0	0	0	0	0	0	0	0	0	0	0	0	0	0	0
10227	Plasmenyl-PE 38:5; PE(P-16:0/22:5); [M-H]-	5.55124e+06	2.38073e+06	2.77924e+06	3.13554e+06	2.13971e+06	2.346e+06	4.43768e+06	6.45051e+06	3.62583e+06	4.94991e+06	4.7984e+06	7.57649e+06	5.10079e+06	7.41438e+06	4167624	5.68955e+06	5.51541e+06	8.70861e+06
10256	Plasmenyl-PE 38:5; PE(P-18:0/20:5); [M-H]-	0	0	0	0	0	0	0	0	0	0	0	0	0	0	0	0	0	0
10257	Plasmenyl-PE 38:5; PE(P-18:0/20:5); [M-H]-	3.88917e+06	2.49534e+06	2.21983e+06	2.87749e+06	1.82057e+06	2.01791e+06	4.36116e+06	6.98783e+06	3.4425e+06	5.44911e+06	5.41183e+06	8.17644e+06	5012832	8.03199e+06	3.9569e+06	6.26334e+06	6.22049e+06	9.39821e+06
9783	Plasmenyl-PE 38:6; PE(P-16:0/22:6); [M-H]-	0	0	0	0	0	0	0	0	0	0	0	0	0	0	0	0	0	0
9784	Plasmenyl-PE 38:6; PE(P-16:0/22:6); [M-H]-	1.44832e+06	1.04972e+06	988582	1.18074e+06	817780	827506	2.16668e+06	3.14952e+06	1.59727e+06	2.1927e+06	2.61916e+06	3.88331e+06	2.49044e+06	3.62014e+06	1.83594e+06	2.52035e+06	3.01053e+06	4.46357e+06
9321	Plasmenyl-PE 39:6; PE(P-17:0/22:6); [M-H]-	1.4906e+06	822207	1.09635e+06	1.33068e+06	1.0842e+06	533168	2.50538e+06	3.39291e+06	1.82183e+06	2.33668e+06	3.01252e+06	3.77126e+06	2.87975e+06	3.8999e+06	2.09405e+06	2.68584e+06	3462672	4.33478e+06
9322	Plasmenyl-PE 39:6; PE(P-17:0/22:6); [M-H]-	0	0	0	0	0	0	0	0	0	0	0	0	0	0	0	0	0	0
7846	Plasmenyl-PE 40:2; PE(P-22:0/18:2); [M-H]-	344601	178937	172968	170175	152941	138749	587353	946905	515193	646897	790123	542191	675118	1.0884e+06	592176	743559	908188	623208
7122	Plasmenyl-PE 40:4; PE(P-20:0/20:4); [M-H]-	0	0	0	0	0	0	0	0	0	0	0	0	0	0	0	0	0	0
7124	Plasmenyl-PE 40:4; PE(P-20:0/20:4); [M-H]-	4.4155e+06	1.91643e+06	1.78431e+06	2.34547e+06	1.63751e+06	1.99957e+06	6.13384e+06	8.35241e+06	4.31134e+06	5.70182e+06	6.73723e+06	6.02783e+06	7.05039e+06	9.60047e+06	4.95556e+06	6.55381e+06	7.74394e+06	6.92855e+06
11285	Plasmenyl-PE 40:5; PE(P-18:0/22:5); [M-H]-	0	0	47387.5	0	0	0	71332.8	283648	33700.3	81962.4	75260.7	124042	81991.7	326032	38736	94209.6	86506.6	142577
10672	Plasmenyl-PE 40:5; PE(P-18:0/22:5); [M-H]-	1.04374e+06	202111	136727	211994	175677	127655	1.48148e+06	1.29272e+06	924869	1.32996e+06	1.52563e+06	2.63704e+06	1702848	1.48589e+06	1.06307e+06	1.52869e+06	1.7536e+06	3.03108e+06
10673	Plasmenyl-PE 40:6; PE(P-18:0/22:6); [M-H]-	0	0	0	0	0	0	0	0	0	0	0	0	0	0	0	0	0	0
10730	Plasmenyl-PE 40:6; PE(P-18:0/22:6); [M-H]-	0	0	0	0	0	0	0	0	0	0	0	0	0	0	0	0	0	0
10732	Plasmenyl-PE 42:4; PE(P-22:0/20:4); [M-H]-	2.19386e+06	456654	308041	409495	311331	220354	3.55261e+06	4.87673e+06	2.97947e+06	4.08475e+06	3.99715e+06	1.01508e+07	4083456	5.60543e+06	3.42468e+06	4.69512e+06	4.59443e+06	1.16676e+07
10736	Plasmenyl-PE 42:6; PE(P-20:0/22:6); [M-H]-	23569.9	0	0	0	0	27366.2	168476	875984	775461	1.16815e+06	591262	2.05748e+06	193650	1.00688e+06	891335	1.3427e+06	679612	2.36492e+06
12384	Plasmenyl-PE 42:6; PE(P-20:0/22:6); [M-H]-	1.29743e+06	227090	127276	152720	160988	72495	1.68111e+06	2.31998e+06	1.30518e+06	1.80889e+06	1.86231e+06	3.76638e+06	1.93231e+06	2.66665e+06	1.50021e+06	2.07919e+06	2.14058e+06	4.32917e+06
12385	PS 36:2; PS(18:0/18:2); [M-H]-	0	0	0	0	0	0	0	0	0	0	0	0	0	0	0	0	0	0
10354	SM 33:1; SM(d17:1/16:0); [M+FA-H]-	0	0	0	0	0	0	0	0	0	0	0	0	0	0	0	0	0	0
10355	SM 34:0; SM(d14:0/20:0); [M+FA-H]-	1.59813e+06	476591	269631	142171	315047	231756	3.43816e+06	4.82079e+06	3.34618e+06	3.99555e+06	4.32555e+06	9.74545e+06	3.95191e+06	5.54114e+06	3.84618e+06	4.59259e+06	4.9719e+06	1.12017e+07
10356	SM 34:0; SM(d14:0/20:0); [M+FA-H]-	16032.8	0	0	0	20340.2	71372.9	136315	1.57516e+06	1.02993e+06	1.28317e+06	398906	2.51784e+06	156684	1.81053e+06	1.18382e+06	1.4749e+06	458512	2.89407e+06
11839	SM 34:1; SM(d18:1/16:0); [M+FA-H]-	863368	213342	61994.9	76656.8	64815.7	87529	1.26998e+06	1.65043e+06	1.15688e+06	1.45068e+06	1.38683e+06	3.29701e+06	1.45974e+06	1.89705e+06	1.32975e+06	1.66745e+06	1.59406e+06	3.78966e+06
9949	SM 34:1; SM(d18:1/16:0); [M+FA-H]-	0	0	0	0	0	0	0	0	0	0	0	0	0	0	0	0	0	0
9950	SM 34:2; SM(d19:1/15:1); [M+FA-H]-	1.51158e+06	268089	68676.5	86565.8	186073	131310	2.38658e+06	2.56243e+06	1.4776e+06	2.19289e+06	2.73991e+06	4.14198e+06	2.7432e+06	2.94532e+06	1.69839e+06	2.52056e+06	3.14932e+06	4.7609e+06
11385	SM 34:2; SM(d19:1/15:1); [M+FA-H]-	775472	116373	63263.7	57699.8	46564.2	25883	1.08699e+06	972829	757374	1.03957e+06	1.11764e+06	1.57468e+06	1.24942e+06	1.11819e+06	870545	1.19491e+06	1.28464e+06	1.80998e+06
8238	SM 35:1; SM(d18:1/17:0); [M+FA-H]-	2.21475e+06	257323	188424	174237	94795	76082.4	1.11786e+06	121456	75959.8	130143	127423	303221	1.2849e+06	139605	87310.1	149590	146463	348530
7609	SM 36:1; SM(d22:1/14:0); [M+FA-H]-	0	0	0	0	0	0	0	0	0	0	0	0	0	0	0	0	0	0
7610	SM 40:1; SM(d18:1/22:0); [M+FA-H]-	528091	41497	39091.6	70649.6	104017	130488	1.23591e+06	1.04518e+06	597886	794903	973030	1.57048e+06	1.42058e+06	1.20136e+06	687226	913682	1.11842e+06	1.80515e+06
8626	SM 40:2; SM(d14:2/26:0); [M+FA-H]-	75934.6	0	0	36281.9	0	0	408753	315892	148053	215821	250664	406938	469831	363094	170176	248070	288119	467745
10258	SM 41:2; SM(d14:2/27:0); [M+FA-H]-	48016.3	25978.5	0	37245.2	25656.3	23514.3	86902.6	564578	79568.7	112753	93096.4	286975	99888	648941	91458.2	129601	107007	329856
10305	SM 42:2; SM(d14:2/28:0); [M+FA-H]-	0	0	0	0	0	0	0	0	0	0	0	0	0	0	0	0	0	0
10306	SM 42:2; SM(d18:1/24:1); [M+FA-H]-	558116	36393	34834.3	51769.3	54871.2	0	689567	1.62524e+06	792560	1.02499e+06	766824	3.34197e+06	792606	1.86809e+06	910988	1.17815e+06	881407	3.84134e+06
9873	SM 42:2; SM(d18:1/24:1); [M+FA-H]-	389983	37187.4	0	89140	24653.1	0	491426	892961	489461	722612	823298	2.58617e+06	564857	1.02639e+06	562599	830588	946320	2.97261e+06
9403	SM 42:2; SM(d18:1/24:1); [M+FA-H]-	339497	47287.5	25523	33243.3	0	29097.1	481474	806934	405279	575504	506621	1.80799e+06	553419	927511	465838	661499	582323	2.07815e+06
7209	SM 42:3; SM(d14:1/28:2); [M+FA-H]-	122731	71568.4	29132.6	183602	137990	100752	350697	785471	332021	490477	679682	1.22252e+06	403100	902840	381634	563767	781244	1.40519e+06
Figure 1I-N	Peak indensity
	C57BL/6+NF						ApoE-/-+NF						ApoE-/-+HF
16:0 CE	0.782028	1.03722	1.42034	1.08034	0.879455	0.800616		0.924792	1.66685	1.23488	2.64415	2.77956	1.09986	3.11076	3.27007	0.783462	1.08799	3.13747
16:1 CE	2.11579	0.263416	0.160555	0.200452	1.22941	2.03038		3.56895	3.06333	2.37087	3.4288	2.73664	2.78926	4.03389	3.21958	3.94266	4.19877	3.60392
18:1 CE	0.734698	1.14089	1.02292	1.2937	0.832849	0.974944		0.740236	2.12299	1.13844	2.47991	2.122	1.33934	2.91754	2.49647	0.971513	0.870866	2.49763
18:2 CE	0.791191	1.11477	1.39141	1.1011	0.783861	0.817675		0.210449	0.533776	0.954797	0.622979	0.530572	1.12329	0.732917	0.624202	0.363078	0.247587	0.627972
18:3 CE	0.732823	1.4455	1.1799	1.00456	0.837874	0.79934		0.680879	0.517236	0.933387	0.663439	0.540698	1.0981	0.780517	0.636116	0.877933	0.801034	0.608513
20:3 CE	1.38417	0.690931	1.13948	0.838078	1.12508	0.82226		1.59358	0.943868	0.960151	1.35756	0.529058	1.12959	1.59713	0.622421	1.19371	1.8748	1.11043
20:4 CE	1.24344	0.276489	1.24916	1.29907	0.925759	1.00609		0.899542	1.22333	1.17481	1.68519	1.23305	1.38213	1.98257	1.45065	1.20687	1.05829	1.43921
20:5 CE	1.02253	1.31465	1.00541	1.07281	0.741522	0.843071		0.757796	1.0159	0.984452	1.38782	0.980054	1.15818	1.63273	1.15301	0.932722	0.891525	1.19517
22:5 CE	0.715889	1.33033	1.42251	1.14624	0.632708	0.752319		0.828231	1.4224	0.878482	1.69107	1.69131	1.03351	1.9895	1.98978	0.874195	0.974389	1.67342
22:6 CE	0.703866	1.32184	1.04291	1.11929	1.10298	0.709112		1.24111	1.03674	0.828028	1.20758	0.965296	0.974151	1.42068	1.13564	1.38427	1.46013	1.2197
TAG(12:0/16:0/19:0)	1.54862	1.61562	1.70757	0.552923	0.320376	0.254882		0.866191	3.40738	0.935313	1.12641	0.792758	1.10037	1.32519	0.932657	0.311401	1.01905	4.00868
TAG(16:0/16:0/17:1)	0.802729	1.02299	1.15832	1.14568	0.860884	1.0094		0.949939	2.03739	0.604627	0.812397	0.851877	0.711326	0.955761	1.00221	1.00639	1.11758	2.39693
TAG(16:0/16:0/18:1)	1.06	1.00755	0.851893	1.35698	0.590862	1.13272		2.3412	3.42635	1.68079	3.66938	1.4652	1.9774	4.31692	1.72377	3.48822	2.75436	4.031
TAG(16:0/16:1/18:2)	0.489489	0.751334	0.71472	0.996849	0.7573	2.29031		0.286381	1.86189	0.981722	0.94181	0.979812	1.15497	1.10801	1.15272	1.41089	0.336919	2.19046
TAG(16:1/16:1/18:1)	0.587633	0.983382	1.01111	1.52127	1.24328	0.653327		0.263218	0.584376	0.227584	0.208497	0.203123	0.267746	0.245291	0.238968	0.329928	0.309668	0.687502
TAG(14:0/18:2/18:2)	0.917134	0.431944	0.474851	1.79231	1.4201	0.963667		0.482543	1.1758	0.349358	0.404972	0.337804	0.41101	0.476437	0.397417	0.586548	0.567698	1.38329
TAG(16:0/16:1/18:3)	0.55454	1.91865	1.82721	0.790054	0.551466	0.358081		0.205236	0.449677	0.238874	0.143048	0.543915	0.281028	0.168292	0.6399	0.666645	0.241454	0.529032
TAG(17:0/17:0/18:1)	0.762948	0.788714	0.641336	1.48473	1.74974	0.572536		2.14985	1.13637	0.867495	1.00582	1.00081	1.02058	1.18332	1.17742	2.60811	2.52924	1.33691
TAG(16:0/18:1/18:2)	1.15327	0.884467	0.927328	1.26599	1.0621	0.706837		1.12425	2.24558	0.666421	0.756338	1.03066	0.784025	0.88981	1.21254	1.29492	1.32264	2.64185
TAG(16:0/18:2/18:3)	0.573256	0.854372	0.991237	1.38114	1.48682	0.713174		0.392693	0.722473	0.24734	0.24724	0.289054	0.290988	0.290871	0.340063	0.427953	0.461992	0.849968
TAG(17:0/18:2/18:2)	0.571012	0.936317	1.00817	1.72935	1.15094	0.60421		0.838814	0.993095	0.435632	0.64639	0.537112	0.512508	0.760459	0.631896	0.894828	0.98684	1.16835
TAG(17:1/18:2/18:2)	0.57777	1.14642	0.985825	1.44673	1.09115	0.75211		0.939795	1.32468	0.455309	0.681192	0.817923	0.535658	0.801402	0.962263	0.801158	1.10564	1.55845
TAG(18:1/18:1/18:3)	1.49844	1.0126	0.885308	1.09746	0.588672	0.917524		2.64465	3.51115	1.78032	2.79156	2.28482	2.09449	3.28418	2.68803	2.64278	3.11135	4.13076
TAG(18:1/18:2/18:2)	0.618915	0.679098	1.15562	1.58143	1.37346	0.591483		1.06336	0.884199	0.3664	0.618442	0.60087	0.431059	0.727579	0.706906	1.26514	1.25101	1.04023
TAG(18:2/18:2/19:1)	0.599578	0.902761	0.763736	1.69603	1.39185	0.64604		2.20014	1.93612	0.700444	1.42318	1.08781	0.824052	1.67433	1.27977	2.57922	2.5884	2.27779
TAG(18:1/18:1/20:0)	0.468795	0.718937	0.964791	1.61785	1.59008	0.639542		2.58313	1.70311	0.693023	1.41677	1.30199	0.815321	1.66679	1.53176	3.05985	3.03898	2.00366
TAG(16:0/18:0/22:5)	0.506948	1.20843	0.907714	1.54887	1.29711	0.530917		1.39695	1.05715	0.658663	1.12499	1.10959	0.774898	1.32352	1.3054	1.38994	1.64347	1.2437
TAG(18:1/18:2/20:2)	0.382142	0.8767	1.18109	1.78139	1.24149	0.537191		0.557071	0.251423	0.281114	0.286294	0.204201	0.330722	0.336817	0.240236	0.458984	0.655378	0.295791
TAG(16:0/18:2/22:6)	0.416859	2.2628	0.373833	0.985727	1.25507	0.705718		5.51952	2.16778	1.11133	3.37516	2.72571	1.30745	3.97078	3.20672	4.21558	6.49355	2.55033
TAG(18:2/20:5/20:5)	0.508125	0.449742	0.55485	2.48687	1.79634	0.20408		1.7343	2.50777	0.771643	1.51077	1.2612	0.907816	1.77738	1.48377	1.5969	2.04035	2.95032
PC(18:1/18:1)	3.38763	0.718768	0.448386	0.575273	0.350354	0.519587		2.23047	2.7089	2.25293	2.45908	1.55186	2.65051	2.89303	1.82572	2.54679	2.62408	3.18695
PC(18:2/18:2)	3.76611	0.668216	0.422039	0.404258	0.309088	0.430286		2.52247	2.64561	2.7904	3.20956	1.72112	3.28282	3.77596	2.02485	2.78241	2.96762	3.11249
PC(20:0/18:1)	1.01994	0.307071	1.11474	1.50702	0.874244	1.17699		0.110568	0.143114	0.143001	0.103528	0.0826393	0.168236	0.121797	0.0972228	0.148909	0.13008	0.168369
PC(20:2/20:2)	0.487253	2.91672	0.522752	0.993664	0.373979	0.705634		0.203863	0.319399	0.236011	0.205475	0.134414	0.27766	0.241735	0.158134	0.220799	0.239839	0.375763
PC(18:0/22:5)	2.02342	0.362773	0.287435	0.780626	0.730984	1.81476		0.490903	1.44235	1.54164	1.17258	0.398745	1.81369	1.37951	0.469112	1.63428	0.577533	1.69689
PC(P-14:0/2:0)	3.39731	0.219741	0.51349	0.821222	0.41275	0.635482		1.223	1.92174	1.44868	1.47597	0.941382	1.70433	1.73643	1.10751	1.3428	1.43882	2.26087
PC(P-16:0/2:0)	2.82025	0.218842	0.717339	0.898896	0.653788	0.690887		2.64175	2.38	2.84142	3.36146	2.02806	3.34285	3.95465	2.38595	2.85362	3.10794	2.8
PC(P-17:0/2:0)	2.64405	0.227716	0.679252	1.0594	0.524988	0.864593		1.12795	1.41751	1.34635	1.16604	0.836287	1.58395	1.37181	0.983867	1.27742	1.327	1.66766
PC(P-14:0/18:1)	1.62119	0.311021	0.968091	1.31128	0.794749	0.993669		1.06616	0.984566	1.04684	1.26669	0.690722	1.23158	1.49022	0.812614	1.32251	1.25431	1.15831
PC(P-14:0/20:2)	1.31539	0.999531	0.73241	1.22764	0.624514	1.10051		1.261	1.23144	1.2955	1.11002	0.797792	1.52412	1.3059	0.938579	1.2572	1.48353	1.44875
PC(P-14:0/22:0)	1.38903	0.241565	0.869632	1.43634	0.869817	1.19362		1.13685	1.16352	1.07908	1.14868	0.679681	1.26951	1.35139	0.799625	1.23252	1.33747	1.36885
PC(P-14:0/22:4)	3.93033	0.185941	0.462049	0.579301	0.347922	0.49446		1.76564	2.42148	1.91753	2.03659	1.33857	2.25592	2.39599	1.57479	1.95599	2.07723	2.8488
PC(P-19:0/18:5)	3.41796	0.238889	0.173699	0.895342	0.556573	0.717539		2.22053	2.51747	2.63477	2.36013	1.61561	3.09973	2.77663	1.90072	2.79196	2.61239	2.96173
PC(P-14:0/24:0)	2.92905	0.284458	0.701128	0.84762	0.593311	0.644435		2.16743	2.06151	2.22556	2.35175	1.50919	2.6183	2.76676	1.77552	2.32061	2.54992	2.42531
PC(P-14:0/24:4)	3.14509	0.266715	0.558692	0.735401	0.584954	0.709152		0.844517	1.27777	1.02754	1.06118	0.640296	1.20887	1.24844	0.753289	1.04567	0.99355	1.50326
PC(P-20:0/18:5)	1.34227	0.353216	0.897773	1.39864	0.933989	1.07411		0.89003	0.939581	0.875141	0.911165	0.548326	1.02958	1.07196	0.64509	0.903672	1.04709	1.10539
PC(P-14:0/26:2)	2.36793	0.226887	0.824597	0.982784	0.645959	0.951844		1.45137	1.76413	1.69135	1.79681	1.07039	1.98982	2.11389	1.25929	1.76335	1.70749	2.07545
PC(P-14:0/26:4)	1.5402	1.38565	0.663886	0.973548	0.589478	0.847242		1.43556	1.53856	1.44314	1.76661	1.044	1.69781	2.07836	1.22824	1.64322	1.68889	1.81007
PC(P-16:0/26:2)	3.32606	0.223627	0.548726	0.772097	0.482159	0.647333		1.24312	1.86936	1.51962	1.36578	0.870652	1.78778	1.6068	1.0243	1.62602	1.4625	2.19925
PC(P-16:0/26:4)	2.70315	0.244123	0.695607	1.02569	0.6028	0.728632		1.53358	2.03992	1.71637	1.84317	1.05688	2.01926	2.16844	1.24339	1.85923	1.80421	2.3999
PE(P-16:0/18:2)	1.00166	1.2812	1.17266	1.07703	1.00221	0.465235		0.440992	0.506571	0.521478	0.696579	0.465629	0.613504	0.819505	0.547799	0.457177	0.518814	0.595966
PE(P-16:0/22:4)	1.01508	1.04128	1.13962	1.56024	0.823718	0.420069		1.15669	1.65555	1.17795	3.79816	2.14392	1.38582	4.46842	2.52226	1.55511	1.36081	1.9477
PI(16:0/18:1)	0.838346	1.61262	1.23016	0.839741	0.990251	0.48888		0.748338	0.530912	0.890365	1.04359	0.629415	1.04749	1.22775	0.740488	0.768725	0.880398	0.624603
LysoPC 20:0	3.1908	0.243397	0.632505	0.754112	0.550356	0.62883		5.22334	3.09296	4.19417	5.02024	3.38507	4.93432	5.90617	3.98244	4.98938	6.1451	3.63878
LysoPC 20:2	2.29925	0.893538	0.68916	0.760862	0.542215	0.814977		1.38948	1.32179	1.50198	1.63819	1.03412	1.76703	1.92728	1.21661	1.63532	1.63469	1.55504
LysoPC 23:0	2.58465	0.879864	0.624983	0.743533	0.512756	0.654218		2.77195	2.8377	2.95991	3.81184	2.05385	3.48225	4.48452	2.41629	3.44937	3.26112	3.33847
LysoPC 24:1	1.1648	1.00175	0.805183	1.38516	0.67082	0.972289		0.244604	0.391298	0.260271	0.248869	0.15921	0.306201	0.292788	0.187305	0.318611	0.287769	0.460351
LysoPC 25:0	0.81411	0.970784	0.982636	1.40789	0.655793	1.16879		0.37154	0.544839	0.316908	0.308872	0.221262	0.372833	0.363378	0.260308	0.382173	0.437105	0.640988
LysoPE 18:2	3.78681	0.160575	0.498028	0.614404	0.42029	0.519889		2.47587	2.47149	2.39049	2.79271	1.71593	2.81235	3.28554	2.01874	2.54523	2.91279	2.90764
LysoPE 22:6	1.73088	1.0811	0.806782	1.06869	0.537612	0.774937		0.645575	0.712996	0.66251	0.661857	0.414992	0.779424	0.778655	0.488226	0.724538	0.7595	0.838818
FA 20:3	0.932728	0.689057	2.13873	0.90496	0.695889	0.63864		4.5889	3.00119	2.91938	4.01733	1.49595	3.43457	4.72627	1.75994	12.6026	5.39871	3.53082
FA 20:4	1.70168	0.385951	0.414407	1.73335	1.39386	0.370744		7.98748	6.04157	5.66336	5.79964	2.70145	6.66278	6.8231	3.17818	2.57959	9.39704	7.10773
SM(d14:0/19:0)	2.0824	0.351458	0.856886	1.08047	0.747875	0.880915		1.42859	1.69654	1.67783	1.71277	1.05552	1.97392	2.01502	1.24179	1.58981	1.6807	1.99593
SM(d14:1/21:1)	2.09353	0.878053	0.667629	1.06782	0.609326	0.683636		0.915304	1.28773	1.25991	1.36122	0.751094	1.48224	1.60144	0.88364	1.23353	1.07683	1.51497
Acylcarnitine 10:0	1.47586	0.145934	0.106285	1.73373	1.2552	1.283		0.763142	0.955059	0.660925	0.771168	0.541629	0.777559	0.907257	0.637211	0.904532	0.897814	1.1236
Cer[NS](d18:1/22:0)	1.11699	0.180801	1.13349	1.45638	1.01529	1.09705		0.074349	0.522161	0.543509	0.550482	0.353733	0.639422	0.647626	0.416157	0.543532	0.0874694	0.614308

## Sheet: Figure 2
Figure 2
Figure 2B
	C57BL/6+NF					ApoE-/-+HF						P value
Pathology score	0	0	0	0	0	2	3	3	2	3		5.42905e-06
Figure 2D	C57BL/6+NF					ApoE-/-+HF						P value
Oil red O positive staining area %	2.15	3	1.7	2.1	2.7	5.8	7.9	6.8	7	6.6		4.26161e-06
Figure 2D		C57BL/6+NF					ApoE-/-+HF					P value
Peak intensity	CE	0.743481	0.709181	0.875092	0.603984	0.568263	1.29009	1.66811	2.00449	3.53445	2.16585	0.00587843
	TAG	1.09897	0.876656	1.17953	0.908972	0.735865	1.39343	1.68209	1.4407	1.71873	1.56823	0.000374452
	FFA	1.15785	1.20273	1.07316	0.488096	1.07817	1.51388	1.81068	1.24529	0.97316	1.31336	0.0880119
	PL	0.781051	1.10836	1.36364	0.805604	0.941346	0.242152	1.40554	0.987306	0.793235	1.18486	0.740579
Figure 2F-H	Peak intensity
ID		C57BL/6+NF					ApoE-/-+HF
27010	TAG 66:18; TAG 22:6-22:6-22:6; [M+Na]+	6283937	4566191	31726790	7609452	3401914	4670910	43823092	8185436	25739872	5358735
26595	TAG 64:17; TAG 20:5-22:6-22:6; [M+NH4]+	1428854	528165	2478590	1160626	344175	1187569	2589320	625710	1869620	611552
26693	TAG 64:16; TAG 20:4-22:6-22:6; [M+Na]+	1877406	1183367	6494752	2062301	881460	2441743	8009498	1992875	5153838	1472921
26250	TAG 62:15; TAG 20:4-20:5-22:6; [M+NH4]+	743319	0	934982	289001	242897	166185	1882686	435576	863536	380079
26330	TAG 62:15; TAG 20:4-20:5-22:6; [M+Na]+	133355080	71377112	455650112	681306	1321341	609373	5456494	2201529	3070150	2400396
26283	TAG 62:14; TAG 20:4-20:4-22:6; [M+NH4]+	133355080	71377112	455650112	192881280	215636	135030640	387151872	115682640	309906240	90656832
26361	TAG 62:14; TAG 20:4-20:4-22:6; [M+Na]+	4764	34890	181900	41566	49143	104235	131833	94058	153136	75870
26362	TAG 62:14; TAG 18:2-22:6-22:6; [M+Na]+	44025500	23770456	117866752	34426788	24240468	22420512	128617256	39544544	86265088	34543516
26401	TAG 62:13; TAG 18:2-22:5-22:6; [M+Na]+	275126	376645	867756	162817	289214	95218	1152071	415317	528626	483139
26402	TAG 62:13; TAG 18:1-22:6-22:6; [M+Na]+	7339984	3131958	25454458	6622413	2278175	3410448	34537304	6701969	20712104	5153242
26430	TAG 62:12; TAG 18:2-22:5-22:5; [M+Na]+	358665	121967	993693	163207	1798956	3219932	1256736	209978	651032	3842673
26347	TAG 62:12; TAG 18:1-22:5-22:6; [M+NH4]+	493341	383233	649496	277697	398699	365083	806584	625761	732823	2030082
26393	TAG 62:11; TAG 18:1-22:4-22:6; [M+NH4]+	208092224	53899968	405141440	72377576	47623332	116963256	658452608	154266976	467672864	90210840
25943	TAG 60:9; TAG 16:0-22:4-22:5; [M+NH4]+	2550526	1267672	2821333	1826144	1495168	2175068	3340433	2319234	4182528	2161796
26301	TAG 60:2; TAG 18:1-20:0-22:1; [M+Na]+	474471	215542	2709571	278379	187715	161678	3770976	154266976	467672864	90210840
25808	TAG 60:14; TAG 20:4-20:5-20:5; [M+Na]+	2935419	1225975	22642394	4912327	1439690	7163434	23228428	3365946	16245902	1904876
25745	TAG 60:13; TAG 18:2-20:5-22:6; [M+NH4]+	6026000	1214234	7660252	2237550	1040502	2223086	16263632	2614834	12146645	1768746
25849	TAG 60:13; TAG 18:2-20:5-22:6; [M+Na]+	569402	585969	3875784	1210510	366596	626685	1283543	1070449	1296916	854787
25746	TAG 60:13; TAG 16:1-22:6-22:6; [M+NH4]+	1697163	15015968	6960007	990909	450523	592068	10869593	1422060	4564001	32846834
25898	TAG 60:12; TAG 20:4-20:4-20:4; [M+Na]+	55346140	15015968	204181280	34899624	12447511	32163916	379620288	60195820	194385248	32846834
25783	TAG 60:12; TAG 18:2-20:4-22:6; [M+NH4]+	4260866	936364	6599290	1717534	757824	938125	16872238	2323631	7481642	1760132
25782	TAG 60:12; TAG 18:1-20:5-22:6; [M+NH4]+	7922572	2789485	30943364	11764986	2153144	9195855	28263438	6753428	19482686	4763556
25825	TAG 60:11; TAG 18:1-20:4-22:6; [M+NH4]+	247304	135705	285359	116861	74770	229883	397816	121543	300772	122323
25964	TAG 60:11; TAG 18:1-20:4-22:6; [M+Na]+	523604	604286	3690257	360607	755103	643749	847880	559519	593836	692746
25880	TAG 60:10; TAG 18:0-20:4-22:6; [M+NH4]+	76193824	25581928	220471040	48514868	21425986	80398568	388515392	47564292	233262496	48427644
25513	TAG 59:11; TAG 16:0-21:5-22:6; [M+NH4]+	5621366	3529234	9805921	6145808	3778482	2889878	15735884	7698452	10823389	8339988
25385	TAG 58:9; TAG 18:1-20:4-20:4; [M+Na]+	2094230	557550	5458041	771506	475758	676520	11913001	1461812	5179459	1296164
25243	TAG 58:9; TAG 18:1-18:2-22:6; [M+NH4]+	187816896	61252060	387544896	99531080	54674084	309787168	24455570	138032688	367203072	94945816
25310	TAG 58:8; TAG 18:1-18:2-22:5; [M+NH4]+	1846610	886517	2470576	406467	484445	1094313	2220606	950506	1875148	1171219
25436	TAG 58:8; TAG 18:1-18:2-22:5; [M+Na]+	8846540	2888218	12052137	3225980	3014934	8274880	24455570	5958318	19031764	5174292
25312	TAG 58:8; TAG 18:1-18:1-22:6; [M+NH4]+	1511349	1010538	13395160	2879660	1051870	8855892	8330106	3367585	14688196	3177842
25438	TAG 58:8; TAG 18:1-18:1-22:6; [M+Na]+	1767348	851682	12272175	3850834	854245	6974915	12964035	925344	10476080	1410409
25437	TAG 58:8; TAG 18:0-18:2-22:6; [M+Na]+	4003615	2221884	14346059	3731020	2237692	7709068	16625510	5396474	13047210	3872364
25372	TAG 58:7; TAG 18:1-18:2-22:4; [M+NH4]+	235529	200377	638224	257621	1541684	5791864	12383924	3861320	9728289	2717525
25495	TAG 58:7; TAG 18:1-18:1-22:5; [M+Na]+	4036878	4163634	5004934	1853378	2403141	484322	5662658	2905236	1939424	2375266
25375	TAG 58:7; TAG 18:0-18:1-22:6; [M+NH4]+	579962	351666	435165	139595	284185	21822	645114	309882	159079	185495
25496	TAG 58:7; TAG 18:0-18:1-22:6; [M+Na]+	15674727	15060404	37319820	8295826	10102435	2557530	21667382	11710697	8998045	9685105
25423	TAG 58:6; TAG 18:1-18:1-22:4; [M+NH4]+	187734	1247602	867873	71029	0	98979	147155	26267	357212	39389
25476	TAG 58:5; TAG 18:1-20:1-20:3; [M+NH4]+	89237024	112536576	315926048	135795200	68146824	41772772	199161520	93434488	100313992	81626240
25477	TAG 58:5; TAG 18:0-18:1-22:4; [M+NH4]+	7297232	3860839	5536577	1162253	2858097	397121	10362541	3998825	3240112	3015894
25520	TAG 58:4; TAG 18:1-18:2-22:1; [M+NH4]+	4066112	5533168	15690079	9007831	2917116	1765714	11582151	4701936	5545575	4599853
25670	TAG 58:3; TAG 18:1-18:1-22:1; [M+Na]+	4302957	3690130	18146908	7486347	2137980	1365032	15460525	4765858	6886936	3364991
25567	TAG 58:3; TAG 16:1-20:1-22:1; [M+NH4]+	494581	438133	729855	349763	581168	859639	1493439	973578	1503803	954916
25599	TAG 58:2; TAG 18:0-18:1-22:1; [M+NH4]+	17800944	33878364	37900420	21206982	32682048	24890054	35850088	51410328	38042608	51268732
25090	TAG 58:12; TAG 18:2-20:5-20:5; [M+NH4]+	20572870	562816	582056	918322	327439	397604	573376	539113	420453	642640
25200	TAG 58:12; TAG 18:2-20:5-20:5; [M+Na]+	2326756	1177438	2225128	1008816	1555570	1378251	3297987	1910712	3464615	2152464
25132	TAG 58:11; TAG 18:2-20:4-20:5; [M+NH4]+	1998677	3334327	2209216	1048837	1590772	1378251	3297987	1910712	3464615	2185665
25273	TAG 58:11; TAG 18:2-20:4-20:5; [M+Na]+	1164575	2076612	1995174	1509925	2016758	1691312	2274039	2669866	2149432	3429721
25271	TAG 58:11; TAG 18:2-18:3-22:6; [M+Na]+	1112550	632578	1974481	1245085	740973	603265	2960981	1503998	1979283	1665754
25133	TAG 58:11; TAG 16:0-20:5-22:6; [M+NH4]+	1225748	576044	1752100	757709	620783	475740	3718301	1664109	2853571	1524601
25272	TAG 58:11; TAG 16:0-20:5-22:6; [M+Na]+	1734773	710532	1705204	862183	517126	292048	1534726	527433	789607	452164
25176	TAG 58:10; TAG 18:2-20:4-20:4; [M+NH4]+	23447000	35068004	82064640	57642796	30245320	21979030	54508728	38827076	41619188	38588248
25338	TAG 58:10; TAG 18:2-20:4-20:4; [M+Na]+	5945872	7546980	20468862	250040	88893	90266	122311	356547	117191	241705
25175	TAG 58:10; TAG 18:2-18:2-22:6; [M+NH4]+	4425034	2833615	9589808	5851946	2249302	1196020	8070129	3770840	4683371	3202361
25177	TAG 58:10; TAG 16:0-20:4-22:6; [M+NH4]+	1731790	1941664	2206948	5851946	2249302	1331836	8070129	3770840	4683371	3202361
24943	TAG 57:8; TAG 17:0-18:2-22:6; [M+NH4]+	3268844	319945	3023839	470337	390838	482523	6189909	607023	2984727	317986
24996	TAG 57:7; TAG 17:0-18:2-22:5; [M+NH4]+	1167779	180917	3056176	278303	193300	203849	3650682	406005	1525817	238346
25347	TAG 57:3; TAG 19:1-19:1-19:1; [M+Na]+	82881	62241	142769	1207238	886846	731412	3496939	1046314	1926518	1184344
25254	TAG 57:2; TAG 18:1-18:1-21:0; [M+NH4]+	7486783	4709458	16884234	8788370	3441798	3914309	16872976	6299574	10079470	5036039
25398	TAG 57:2; TAG 16:2-19:0-22:0; [M+Na]+	101850	85288	394013	104087	85065	90745	346348	3185954	158706	2362259
24673	TAG 56:9; TAG 18:2-18:2-20:5; [M+Na]+	2881269	2077676	11116371	2998702	1397072	1499066	13286425	3185954	6130490	2362259
24499	TAG 56:9; TAG 16:0-20:4-20:5; [M+NH4]+	377807	843378	732827	254676	59455	55109	657769	30573	350538	169570
24740	TAG 56:8; TAG 18:2-18:2-20:4; [M+Na]+	21951672	16021494	64700052	25761578	11938562	13774489	64640588	26386704	41258340	23782220
24576	TAG 56:8; TAG 18:1-18:2-20:5; [M+NH4]+	823130	498491	1579599	1120274	267311	348716	1910856	462962	936386	326593
24577	TAG 56:8; TAG 16:0-18:2-22:6; [M+NH4]+	22817570	13115147	59253192	11704963	9701599	13878722	86811832	28665334	42471604	25756216
24650	TAG 56:7; TAG 18:1-18:2-20:4; [M+NH4]+	1096949	493584	3176771	658189	331058	13383284	3400455	28665334	42471604	25756216
24786	TAG 56:7; TAG 18:1-18:2-20:4; [M+Na]+	1482040	1191985	3485661	966322	776681	1616200	3316324	1494480	1975679	1457212
24651	TAG 56:7; TAG 16:0-18:1-22:6; [M+NH4]+	1250498	2106324	2083789	1244536	260903	207486	2883562	822414	879708	762495
24785	TAG 56:7; TAG 16:0-18:1-22:6; [M+Na]+	11426195	9695317	28314976	14813512	7134540	14043299	31779472	16801690	23511242	15330907
24715	TAG 56:6; TAG 18:1-18:2-20:3; [M+NH4]+	9172258	16091827	23905784	11001437	11259403	18315518	16489442	18533336	19606072	18399638
24713	TAG 56:6; TAG 16:0-18:1-22:5; [M+NH4]+	9172258	429366	23905784	852306	316289	510041	1934774	575694	1134389	520049
24716	TAG 56:6; TAG 16:0-18:0-22:6; [M+NH4]+	183657	283085	313572	101824	263904	326891	143941	258632	19606072	18399638
24878	TAG 56:5; TAG 18:1-18:1-20:3; [M+Na]+	5508344	1403822	2411300	214961	845390	412441	3377750	1378126	1672412	1273068
24773	TAG 56:5; TAG 18:0-18:1-20:4; [M+NH4]+	1225137	2095959	1105099	139492	1513646	126509	1436529	1183820	579902	1217352
24879	TAG 56:5; TAG 18:0-18:1-20:4; [M+Na]+	22297280	39670980	25343656	7531043	29621590	8022582	30022880	28401514	18054896	28632068
24772	TAG 56:5; TAG 16:0-18:1-22:4; [M+NH4]+	20975962	3560612	69072168	13742056	81865120	16812804	43546032	88365176	29368242	81568368
24815	TAG 56:4; TAG 18:1-18:2-20:1; [M+NH4]+	1725883	3560612	1849231	573695	2751879	329326	2764583	2542054	1347655	2540134
24968	TAG 56:3; TAG 18:1-18:1-20:1; [M+Na]+	158350880	600182208	533370080	344683712	539179584	278495680	341533472	556869120	326571968	557838848
24864	TAG 56:3; TAG 18:0-18:2-20:1; [M+NH4]+	11873335	22373632	12514486	3547493	23115838	2685516	24888802	22774724	8515337	22303188
24969	TAG 56:3; TAG 16:3-20:0-20:0; [M+Na]+	13055879	22037786	27020700	10271578	16547356	14768877	29163996	19246714	18631320	17942510
24917	TAG 56:2; TAG 18:1-18:1-20:0; [M+NH4]+	13055879	3742266	3548818	1843007	3040424	1585038	29163996	3256083	18631320	3257339
24916	TAG 56:2; TAG 18:0-18:1-20:1; [M+NH4]+	329431	75799	397749	0	57535	0	590568	144415	167340	57787
25028	TAG 56:2; TAG 18:0-18:0-20:2; [M+Na]+	6662436	13497418	13986317	7174862	9288706	8332650	12243050	15754068	9921125	17404848
24439	TAG 56:10; TAG 16:0-20:5-20:5; [M+NH4]+	1792075	6263266	2922404	1451120	3226352	845992	3307485	3293810	1923828	3428644
24607	TAG 56:10; TAG 16:0-20:5-20:5; [M+Na]+	607655	1734764	6135676	647064	1566798	386906	9788164	2614472	3519146	2059054
24608	TAG 56:10; TAG 12:3-22:1-22:6; [M+Na]+	4301474	1874992	6171192	554487	1397958	386872	9679491	2661154	3545598	2023060
24953	TAG 56:1; TAG 18:0-18:1-20:0; [M+NH4]+	254285	173648	4731541	64216	169142	56837	5390419	117605	2055536	229147
25080	TAG 56:1; TAG 16:1-20:0-20:0; [M+Na]+	35155232	55738644	72632152	32559352	64097332	48096548	50885112	85871112	63788032	84250384
24954	TAG 56:1; TAG 16:0-18:1-22:0; [M+NH4]+	35634192	28880718	65824536	10600462	22693590	15366991	80218848	32847280	36238176	29215004
25007	TAG 56:0; TAG 16:0-18:0-22:0; [M+NH4]+	1753474	8458375	44645728	4810490	5329771	2808961	2913299	10421196	21692404	8925881
24177	TAG 55:8; TAG 15:0-18:2-22:6; [M+NH4]+	1557407	9017292	1761354	4810490	563722	498703	2969816	1116938	1126832	1003234
24242	TAG 55:7; TAG 17:0-18:2-20:5; [M+NH4]+	1066032	2813457	3670916	1241059	3168684	1586088	2407403	4857079	2127562	4733860
24243	TAG 55:7; TAG 16:0-18:2-21:5; [M+NH4]+	12764495	31471274	22871560	12775044	30349892	19661516	15814566	38021276	20391004	38694372
24245	TAG 55:7; TAG 15:0-18:1-22:6; [M+NH4]+	2328048	3858576	3989839	2068312	4092963	5362116	3085439	5026270	4635126	4662252
24297	TAG 55:6; TAG 16:0-18:1-21:5; [M+NH4]+	325671	473773	32201844	17245038	29117090	23047326	27187162	41224812	28839268	43778152
24343	TAG 55:5; TAG 18:1-18:2-19:2; [M+NH4]+	325671	473773	363601	80990	460096	129108	604744	484844	463472	43778152
24391	TAG 55:4; TAG 18:1-18:2-19:1; [M+NH4]+	85167	22896	78861	84412	36420	24104	1721	58565	92271	69477
24451	TAG 55:3; TAG 18:1-18:1-19:1; [M+NH4]+	384015	437602	478095	284003	568712	811822	305260	474099	94002	80854
24622	TAG 55:3; TAG 18:1-18:1-19:1; [M+Na]+	2239203	3611066	2512483	1551265	4214166	2661752	4264104	3694705	2650205	3122556
24515	TAG 55:2; TAG 18:0-18:1-19:1; [M+NH4]+	5906044	10877733	13609911	5290394	11707483	6530435	14562813	19234658	12968176	19545014
24588	TAG 55:1; TAG 18:0-18:1-19:0; [M+NH4]+	189199	192168	179879	50074	91038	178280	331237	203199	241177	170307
24587	TAG 55:1; TAG 16:0-18:1-21:0; [M+NH4]+	2098791	4030289	5085459	1938922	4574966	5402004	2850883	5593096	5059716	6103978
23904	TAG 54:8; TAG 16:1-18:2-20:5; [M+Na]+	811042	979600	1423408	730280	1105189	1032923	1514784	1425766	1627086	1785706
23771	TAG 54:8; TAG 14:0-18:2-22:6; [M+NH4]+	811042	924075	1423408	752365	0	98652	127064	84521	157039	156103
23905	TAG 54:8; TAG 14:0-18:2-22:6; [M+Na]+	9079988	16417395	22067034	17681366	17960578	12187952	17863418	25824382	18624852	30630094
23839	TAG 54:7; TAG 18:2-18:2-18:3; [M+NH4]+	310326	546935	604291	268730	446013	195382	685214	667328	453254	805672
23969	TAG 54:7; TAG 18:1-18:3-18:3; [M+Na]+	113346	89380	133944	27661	66388	254308	96113	232757	114616	266049
23968	TAG 54:7; TAG 16:1-18:1-20:5; [M+Na]+	499800	812672	1260594	605833	868302	1322277	542496	1465764	1266312	1895653
23970	TAG 54:7; TAG 16:0-18:2-20:5; [M+Na]+	3450140	3455856	4879856	3898144	3770369	4311818	3972596	4938812	5690307	5194076
23840	TAG 54:7; TAG 16:0-16:1-22:6; [M+NH4]+	499800	812672	1260594	620864	868302	379817	193890	232757	0	374447
24038	TAG 54:6; TAG 18:2-18:2-18:2; [M+Na]+	1956745	9839474	4567750	2602087	3604501	4682288	2283042	16810958	4408905	19917454
23892	TAG 54:6; TAG 18:1-18:2-18:3; [M+NH4]+	6178921	9839474	13972607	6457840	11892626	17694034	7062309	16810958	14173878	19917454
23893	TAG 54:6; TAG 16:1-18:1-20:4; [M+NH4]+	0	0	0	6271	0	0	0	0	0	19917454
24035	TAG 54:6; TAG 16:0-18:2-20:4; [M+Na]+	2273726	8716240	6748118	888195	7563623	195735	3286512	7396338	2491429	7250250
23894	TAG 54:6; TAG 16:0-18:1-20:5; [M+NH4]+	8369559	8844479	165608272	23665892	47587988	149877760	276636480	131860496	292197568	116176576
24037	TAG 54:6; TAG 16:0-18:1-20:5; [M+Na]+	241629152	63657036	166450496	23767852	47824624	150774896	278157536	132665736	293773632	116879872
23951	TAG 54:5; TAG 18:1-18:2-18:2; [M+NH4]+	10745830400	5958580224	11265657856	3912219136	5260886528	10917923840	16546895872	9027162112	16691571712	8845952000
24095	TAG 54:5; TAG 18:1-18:2-18:2; [M+Na]+	3305540	4369206	4269092	4767500	3738053	3501616	5504514	5797261	6044411	6965538
23952	TAG 54:5; TAG 16:0-18:1-20:4; [M+NH4]+	5911288320	2652872192	4695264768	524373504	2298502144	4523513856	7211810816	4226435840	7243423744	4093156608
24011	TAG 54:4; TAG 18:1-18:1-18:2; [M+NH4]+	17359606	9365407	13412965	5758834	6841640	11816073	20610874	12462963	20718026	12745582
24147	TAG 54:4; TAG 18:1-18:1-18:2; [M+Na]+	549866	165468	619511	104213	114339	409656	874923	281031	881910	17627642
24013	TAG 54:4; TAG 16:0-18:0-20:4; [M+NH4]+	549866	165468	619511	104213	114339	409656	874923	281031	881910	273465
24148	TAG 54:4; TAG 16:0-18:0-20:4; [M+Na]+	536596	165468	619511	104213	101974	407472	874923	272495	881910	207983
24076	TAG 54:3; TAG 18:0-18:1-18:2; [M+NH4]+	2574488	1358410	4058572	729919	1084355	2480835	4629086	4412180	5982826	4631203
24137	TAG 54:2; TAG 18:0-18:1-18:1; [M+NH4]+	2574488	1239516	3293192	755762	1089968	2480835	4067596	4412180	5677188	4631203
24276	TAG 54:2; TAG 18:0-18:1-18:1; [M+Na]+	443068768	148924000	325786496	93116720	121499968	343635904	516680960	262962144	499203456	249879824
24327	TAG 54:1; TAG 18:0-18:0-18:1; [M+Na]+	788731	638119	353696	408720	398787	563108	583371	604712	1150474	630918
24326	TAG 54:1; TAG 16:0-18:1-20:0; [M+Na]+	4333525	1143751	4002675	375181	886482	3981095	6832062	2546280	6822445	351552
24256	TAG 54:0; TAG 16:0-18:0-20:0; [M+NH4]+	6320046	6217301	7361646	7732126	6503612	6332242	8419929	7047870	7543322	7263194
23459	TAG 53:7; TAG 15:0-18:2-20:5; [M+NH4]+	9760577	12645998	15296638	14900029	11842142	15319936	18583836	20689298	21614882	22697074
23552	TAG 53:5; TAG 17:1-18:1-18:3; [M+NH4]+	30977687552	21298425856	31359066112	12118727680	18712547328	34165874688	37292081152	28223870976	38806917120	28419532800
23731	TAG 53:4; TAG 17:1-18:1-18:2; [M+Na]+	15805509	5890931	14594845	3843413	5288993	12793740	23215490	11823776	25198288	10627353
23661	TAG 53:3; TAG 17:1-18:1-18:1; [M+NH4]+	2068008	2675268	3137779	3545078	3728510	3686053	3996643	4593590	4766863	10622965
23807	TAG 53:3; TAG 17:1-18:1-18:1; [M+Na]+	3523710208	1111325696	2803584000	10100862976	865928896	3757407232	3794963968	1958320640	4142993408	1852776064
23660	TAG 53:3; TAG 17:0-18:1-18:2; [M+NH4]+	15810493	5899992	14601839	3614102	5288993	12793740	4061689	11842685	25338890	5021818
23873	TAG 53:2; TAG 17:0-18:1-18:1; [M+Na]+	5476466688	7340109824	3280894	3783792	5707191808	9398461440	9547184128	10535116800	11425001472	10644680704
23714	TAG 53:2; TAG 16:0-18:1-19:1; [M+NH4]+	428819904	174343104	355493600	78978696	127440648	493394592	460958080	431917760	599338624	469879392
23787	TAG 53:1; TAG 17:0-18:0-18:1; [M+NH4]+	781949	322468	944788	177401	305291	557921	1045473	729282	1303627	470880416
23920	TAG 53:1; TAG 17:0-18:0-18:1; [M+Na]+	545672	244719	588265	183624	194914	557921	1022674	729282	1041763	636201
23786	TAG 53:1; TAG 16:0-18:1-19:0; [M+NH4]+	12799378	5638736	16769403	4053076	3831994	7834486	20625804	14927657	29656522	14987516
23921	TAG 53:1; TAG 16:0-18:1-19:0; [M+Na]+	1212357	516821	984450	375013	323536	1297510	2808020	724344	2622367	648610
23100	TAG 52:6; TAG 16:1-18:2-18:3; [M+NH4]+	0	13249	20250	6433	0	15236	35731	11471	16392	25931
23101	TAG 52:6; TAG 16:0-18:2-18:4; [M+NH4]+	59738	41612	81308	36115	20792	99362	82642	22788	16392	70601
23102	TAG 52:6; TAG 16:0-16:1-20:5; [M+NH4]+	52577204	18018566	194719952	65603172	47934000	117389584	210743456	105438624	176439872	92918768
23104	TAG 52:6; TAG 14:0-16:0-22:6; [M+NH4]+	28280394	20129458	29425584	10058705	14279791	69788624	75990192	29174824	86610160	26494138
23305	TAG 52:5; TAG 16:1-18:2-18:2; [M+Na]+	28096558	19982884	29254968	9991614	16391930	12303007	37817516	23784954	20405792	21717360
23160	TAG 52:5; TAG 16:1-18:1-18:3; [M+NH4]+	592843584	125429360	461632704	51673304	102900448	605352768	71355792	328132192	731412672	265834096
23163	TAG 52:5; TAG 16:0-18:2-18:3; [M+NH4]+	90781400	22614148	72587624	50303472	19853014	88867936	83315216	46464684	104535400	265834096
23304	TAG 52:5; TAG 16:0-18:2-18:3; [M+Na]+	19863416	7945975	20888244	5286544	2798997	32285670	31497082	7513618	25178402	6713022
23303	TAG 52:5; TAG 16:0-16:1-20:4; [M+Na]+	278490	5801807	43858	5713002	3832907	32285670	114850	10134503	37007104	12089458
23302	TAG 52:5; TAG 16:0-16:0-20:5; [M+Na]+	19331728	14618368	18216772	18859606	10798229	18733012	46083040	10520925	25927546	2504925
23221	TAG 52:4; TAG 16:0-18:2-18:2; [M+NH4]+	1506112	3698200	6832300	3943246	2358674	3779331	5504872	4465244	4097714	4471026
23379	TAG 52:4; TAG 16:0-18:2-18:2; [M+Na]+	21371112	11701540	5605406	5928311	1230400	3331212	5433380	2941834	28877344	14236867
23219	TAG 52:4; TAG 16:0-18:1-18:3; [M+NH4]+	113923696	29296154	53868800	24668682	29179814	32676186	135426624	37144504	83858984	35795944
23283	TAG 52:3; TAG 16:0-18:1-18:2; [M+NH4]+	2081445760	1811976448	1896472832	440012896	747490816	2517351168	2035706880	1331789568	2728311808	1206583040
23430	TAG 52:3; TAG 16:0-18:1-18:2; [M+Na]+	340730	191744	213048	310541	194982	261416	463408	268556	285593	265161
23488	TAG 52:2; TAG 16:0-18:1-18:1; [M+Na]+	230301504	147728432	287156672	93357872	112231000	493946080	328099392	185589136	486332480	194890336
23350	TAG 52:2; TAG 16:0-18:0-18:2; [M+NH4]+	14962407	13521303	3271439	26897408	8832270	4788162	2364458	1865932	4820242	1757876
23533	TAG 52:1; TAG 17:0-17:0-18:1; [M+Na]+	235520624	150196688	386276192	234943232	114630816	514830976	295109536	314838400	495768448	317187648
23414	TAG 52:1; TAG 16:0-18:0-18:1; [M+NH4]+	389229	766834	2306227	2034987	583321	1118098	2162223	750804	1576911	620174
23583	TAG 52:0; TAG 17:0-17:0-18:0; [M+Na]+	898589504	1563849344	3068648192	2890195200	1143861376	680228864	3005256192	1690205568	3141913856	1563197696
23471	TAG 52:0; TAG 16:0-18:0-18:0; [M+NH4]+	820129984	566621	3019785984	2841723648	1122835200	981554	2953812224	851166	1302040	1543425536
23581	TAG 52:0; TAG 16:0-18:0-18:0; [M+Na]+	860217	563132	847056	594884	460497	986882	1209514	856550	1306125	822310
23470	TAG 52:0; TAG 16:0-16:0-20:0; [M+NH4]+	3454247168	7411880448	14178334720	12911735808	6036867584	10109497344	10747793408	8147478016	10704788480	7913137152
23582	TAG 52:0; TAG 16:0-16:0-20:0; [M+Na]+	118577264	35369280	88364160	38080724	24666826	110739024	187355792	52183480	178401392	43909056
22831	TAG 51:4; TAG 16:1-17:1-18:2; [M+NH4]+	731333	499583	625500	824372	799133	1007449	1005900	1010204	1078484	44153076
22960	TAG 51:4; TAG 15:0-18:2-18:2; [M+Na]+	262524	461026	833405	581730	288007	479584	949787	1480670	803280	414287
23020	TAG 51:3; TAG 17:1-17:1-17:1; [M+Na]+	314998048	995104384	1573495680	1698913664	561761152	804015744	1661801088	866800768	1222293888	832488768
22886	TAG 51:3; TAG 16:1-17:1-18:1; [M+NH4]+	142218	96555	212489	108470	100539	106629	208853	146853	252602	168431
23076	TAG 51:2; TAG 17:0-17:1-17:1; [M+Na]+	67625	55725	139523	91587	77623	83904	126763	109715	159172	132814
22933	TAG 51:2; TAG 16:1-17:0-18:1; [M+NH4]+	41259	34328	83796	236051	25106	57541	41149	86748	77222	70995
22934	TAG 51:2; TAG 16:0-17:1-18:1; [M+NH4]+	1150979	1385810	1959348	10168567	1155800	3550528	8804180	15905666	4973083	2898848
23075	TAG 51:2; TAG 15:0-18:1-18:1; [M+Na]+	1145271	1378888	1945411	10086639	1232141	3412590	8761868	15093766	4994247	2920355
22999	TAG 51:1; TAG 16:0-17:0-18:1; [M+NH4]+	39614204	18587728	47874936	8078056	10793756	28539918	60067800	30197424	57300284	27116638
23134	TAG 51:1; TAG 16:0-17:0-18:1; [M+Na]+	311940	61335	302623	44109	43261	153776	58343	90489	239604	94894
23185	TAG 51:0; TAG 17:0-17:0-17:0; [M+Na]+	46849588	1058734	28614396	3654274	6453089	31382374	39005464	17627506	51427024	16849990
23048	TAG 51:0; TAG 16:0-17:0-18:0; [M+NH4]+	46849588	14673436	40715708	5934438	8896918	40560348	44903572	24084380	55721136	21594006
23046	TAG 51:0; TAG 16:0-16:0-19:0; [M+NH4]+	3170352	832698	2371317	538887	476535	2839988	3173106	1487336	4171100	1385879
22286	TAG 50:6; TAG 16:0-16:4-18:2; [M+NH4]+	3534016	907553	2912278	939496	731939	4131215	3885806	1633407	5220963	1531010
22352	TAG 50:5; TAG 16:1-16:3-18:1; [M+NH4]+	0	0	0	0	0	0	0	0	0	0
22496	TAG 50:5; TAG 16:1-16:1-18:3; [M+Na]+	2218560	6196520	2141915	1333602	517577	4080816	2448272	1189470	3829602	1257360
22349	TAG 50:5; TAG 16:0-16:3-18:2; [M+NH4]+	11936660	6085924	9554796	9493060	4692872	22576230	18369672	6464530	19484132	6124673
22351	TAG 50:5; TAG 14:0-18:2-18:3; [M+NH4]+	1131329	662083	1997531	758348	414289	2411547	1846567	1269239	2156849	979950
22497	TAG 50:5; TAG 14:0-16:1-20:4; [M+Na]+	330203	620151	1437084	2343843	611407	2103868	1894181	883402	1623504	766264
22409	TAG 50:4; TAG 16:0-16:1-18:3; [M+NH4]+	0	0	0	0	48877	0	0	0	0	0
22412	TAG 50:4; TAG 14:0-16:0-20:4; [M+NH4]+	4231716	2485020	7530231	2498620	1440760	6710884	8166846	6113144	12148974	6068043
22476	TAG 50:3; TAG 16:1-16:1-18:1; [M+NH4]+	0	0	0	0	0	0	0	0	0	0
22477	TAG 50:3; TAG 16:0-16:1-18:2; [M+NH4]+	119054184	89911552	185583056	41928924	272360	284840	310369	424861	412087	324568
22630	TAG 50:3; TAG 16:0-16:1-18:2; [M+Na]+	51092	45278	50248	16805	37331	47056	63501	27007	90497	37754
22536	TAG 50:2; TAG 16:0-16:1-18:1; [M+NH4]+	1199610	599114	9239122	2032553	2443658	694582	8676221	5945922	8600918	6468708
22696	TAG 50:2; TAG 16:0-16:1-18:1; [M+Na]+	119054184	89911552	185583056	41928924	49028820	146297952	197452912	5945922	205262880	94197560
22613	TAG 50:1; TAG 16:0-16:0-18:1; [M+NH4]+	23746524	5356348	35994080	22723114	86270944	33089984	21445104	14027669	18569604	5274352
22750	TAG 50:1; TAG 16:0-16:0-18:1; [M+Na]+	39225	13448	69574	14978	8267	52623	41424	19268	34983	34015
22751	TAG 50:1; TAG 16:0-16:0-18:1; [M+Na]+	411868	61863	92296	164589	257758	495401	438822	432383	515738	517512
22752	TAG 50:1; TAG 16:0-16:0-18:1; [M+Na]+	164237152	475539	254202816	63808712	86270944	283036256	210448304	141381856	276407008	130997096
22676	TAG 50:0; TAG 16:0-16:0-18:0; [M+NH4]+	7683152	6981636	18359456	14467492	3627917	33634148	16676269	9567582	27926260	9300040
22803	TAG 50:0; TAG 16:0-16:0-18:0; [M+Na]+	4608674	1910102	18359456	14467492	5176620	33634148	6476204	8587870	29421810	2106777
22677	TAG 50:0; TAG 14:0-16:0-20:0; [M+NH4]+	55733	14061	24338	0	42254	80142	0	0	0	51034
22801	TAG 50:0; TAG 14:0-16:0-20:0; [M+Na]+	102169960	45137040	148325040	514564	38945392	290696800	181612208	65810444	234818240	54268772
22802	TAG 50:0; TAG 14:0-16:0-20:0; [M+Na]+	11295644	6856393	19960910	9296092	5327934	290696800	18296250	11121597	30317630	11950721
21915	TAG 49:4; TAG 15:1-16:1-18:2; [M+NH4]+	32793	12581	0	16971	10472	18777	5058	0	0	23463
21913	TAG 49:4; TAG 15:0-16:1-18:3; [M+NH4]+	26281470	377698144	19043528	1120463104	9500349	24439344	663463808	11823024	30630952	13505742
21977	TAG 49:3; TAG 15:1-16:1-18:1; [M+NH4]+	193774048	377698144	981706816	1120463104	319633632	1737290624	663463808	8450536	1111678848	498615392
21976	TAG 49:3; TAG 15:0-16:1-18:2; [M+NH4]+	1371569	1323668	1169626	850001	1049905	24332870	1160269	1177981	30474452	13535845
22080	TAG 49:2; TAG 16:0-16:1-17:1; [M+NH4]+	1073542	814005	909471	912610	838094	809776	1027096	815102	784575	1088280
22075	TAG 49:2; TAG 15:0-16:0-18:2; [M+NH4]+	26992	3532	7192	25850	10962	765678	21141	183929	13064	181890
22153	TAG 49:1; TAG 15:0-16:0-18:1; [M+NH4]+	373924096	398076544	1028730560	910902400	295874176	939218752	883545792	457013216	811626688	415015936
22316	TAG 49:1; TAG 15:0-16:0-18:1; [M+Na]+	11227	20664	7192	25850	14068	47755	61214	11737	15750	0
21470	TAG 48:4; TAG 14:1-16:1-18:2; [M+NH4]+	96255	248923	519832	302243	231930	216772	324605	245576	396968	233789
21614	TAG 48:4; TAG 12:0-18:2-18:2; [M+Na]+	81193	248923	522532	302243	92307	136696	176278	110838	199146	162948
21469	TAG 48:4; TAG 12:0-18:1-18:3; [M+NH4]+	960773504	2376677376	4914505728	5570805760	1924201856	4378501632	3658740480	2392070912	3788109568	2293135360
21539	TAG 48:3; TAG 16:1-16:1-16:1; [M+NH4]+	3798598	5664064	15739760	13929891	3708176	11855604	16112941	5746777	12873203	5224622
21685	TAG 48:3; TAG 16:1-16:1-16:1; [M+Na]+	45860	6451	16880	6565	5032	21141	915001	84194	1559502	224741
21686	TAG 48:3; TAG 16:1-16:1-16:1; [M+Na]+	907823	299219	516542	562387	126004	381870	673082	342833	883544	354973
21538	TAG 48:3; TAG 12:0-18:1-18:2; [M+NH4]+	1830080	22854	781611	284771	119254	569089	1429542	57147	1546001	455877
21588	TAG 48:2; TAG 14:0-16:1-18:1; [M+NH4]+	1910905	425243	808954	28599	274232	498868	1648010	849201	1492288	558475
21589	TAG 48:2; TAG 14:0-16:0-18:2; [M+NH4]+	2434148	232751	683988	14451	235522	884122	1381812	473867	2352912	499142
21656	TAG 48:1; TAG 14:0-16:0-18:1; [M+NH4]+	5528488	1213399	3276265	107438	674871	652561	4456239	1550112	3791547	1265074
21658	TAG 48:1; TAG 14:0-16:0-18:1; [M+NH4]+	4164779	863600	3174756	97105	1044671	1482018	5333212	2272536	7052067	1865220
21879	TAG 48:0; TAG 16:0-16:0-16:0; [M+Na]+	5675062	71345	3445692	0	0	178077	605007	128936	866809	88981
21734	TAG 48:0; TAG 14:0-16:0-18:0; [M+NH4]+	3670643	554689	1902000	93211	417711	731796	2194716	802258	1918398	626091
21036	TAG 47:3; TAG 14:1-16:1-17:1; [M+NH4]+	2537984	512554	2047286	100202	436530	2463347	3375520	426346	6075216	1167969
21114	TAG 47:2; TAG 14:0-16:1-17:1; [M+NH4]+	6173704	1541906	8362487	475978	1543434	618548	1490150	3128924	15012679	2655382
21187	TAG 47:1; TAG 15:0-16:0-16:1; [M+NH4]+	6173704	1541906	8362487	475978	1680518	2209902	10069421	3128924	15012679	2655382
21188	TAG 47:1; TAG 15:0-16:0-16:1; [M+NH4]+	44690	23084	931827	0	0	685121	1999851	0	19688	0
21363	TAG 47:1; TAG 14:0-15:0-18:1; [M+Na]+	3806950	1439609	3430151	139186	1240871	678042	6326401	2417076	6431971	465649
21437	TAG 47:0; TAG 15:0-16:0-16:0; [M+Na]+	13941298	2617904	9405359	714284	1197903	4590914	15504953	5287052	22627340	4081830
21438	TAG 47:0; TAG 15:0-16:0-16:0; [M+Na]+	19681	9592	28985	13016	3867	5019	42282	31872	23253	9222
21258	TAG 47:0; TAG 14:0-16:0-17:0; [M+NH4]+	7496320	1816320	5751534	354545	2251362	3027986	15504953	5252691	22627340	2704092
21259	TAG 47:0; TAG 14:0-16:0-17:0; [M+NH4]+	7496320	2042721	6462981	383781	1592130	2107564	8849953	2799314	8236156	2509695
20493	TAG 46:4; TAG 12:1-16:1-18:2; [M+NH4]+	696735	156034	1605545	31258	88802	37959	737464	84759	542574	111548
20568	TAG 46:3; TAG 12:0-16:1-18:2; [M+NH4]+	1452754	513749	1178155	41773	226446	726717	1842426	873021	2033779	750312
20570	TAG 46:3; TAG 12:0-16:1-18:2; [M+NH4]+	1322763	199051	1131339	26197	44663	557474	1375112	911214	1836854	516217
20569	TAG 46:3; TAG 12:0-16:0-18:3; [M+NH4]+	499077	51825	553539	0	37683	93373	885530	146731	773071	83527
20797	TAG 46:2; TAG 15:0-15:0-16:2; [M+Na]+	710737	39612	680212	21264	16045	336913	989215	119624	1235384	97288
20627	TAG 46:2; TAG 14:1-16:0-16:1; [M+NH4]+	1432708	195229	880489	14372	183046	444140	1866726	401445	1861005	313258
20626	TAG 46:2; TAG 12:0-16:1-18:1; [M+NH4]+	1461082	89405	704773	14372	183046	444140	1286276	379486	1550399	292182
20889	TAG 46:1; TAG 14:1-16:0-16:0; [M+Na]+	656450	57376	263180	0	22828	115937	442983	127447	469137	57630
20686	TAG 46:1; TAG 14:0-16:0-16:1; [M+NH4]+	1795119	899544	4061730	121017	951249	1408750	3904008	2587885	20092774	1666580
20687	TAG 46:1; TAG 14:0-16:0-16:1; [M+NH4]+	6948223	1203614	13316826	1853470	1004255	2587308	16320903	2660123	20092774	2254479
20688	TAG 46:1; TAG 14:0-16:0-16:1; [M+NH4]+	8507419	1490925	16592140	2306496	1247553	3035390	12990356	3312216	15077797	2610706
20888	TAG 46:1; TAG 14:0-14:0-18:1; [M+Na]+	1865286	263168	1443007	212868	187962	305521	1674678	387115	2251613	252276
20758	TAG 46:0; TAG 12:0-16:0-18:0; [M+NH4]+	5335635	1047406	5216179	295987	904413	4681638	5898716	1977598	6594949	1787848
20305	TAG 45:2; TAG 13:1-15:0-17:1; [M+Na]+	20589130	4563316	22847960	1989996	3313307	9160240	43813892	11414441	52583380	11014281
20156	TAG 45:2; TAG 12:0-16:1-17:1; [M+NH4]+	16892432	3870031	14537930	1210568	3247176	4816932	29877342	6783577	21486816	6250596
20215	TAG 45:1; TAG 14:0-15:0-16:1; [M+NH4]+	17072642	10696864	16166393	9445234	8477932	23923006	23201982	11399033	23373812	14459901
20218	TAG 45:1; TAG 14:0-15:0-16:1; [M+NH4]+	2139396	2386753	9757008	2492384	1394534	1138944	2083387	1730178	3329853	1764688
20216	TAG 45:1; TAG 12:0-15:0-18:1; [M+NH4]+	380393	21112	135431	0	10556	124528	349872	98904	245917	128611
20441	TAG 45:0; TAG 15:0-15:0-15:0; [M+Na]+	3156333	2386753	9757008	2492384	1394534	1138944	2083387	1730178	3329853	1764688
20278	TAG 45:0; TAG 14:0-15:0-16:0; [M+NH4]+	8846434	3422562	10222720	914815	1718273	3268860	11751717	4247068	12302922	4078205
20279	TAG 45:0; TAG 14:0-15:0-16:0; [M+NH4]+	10902912	1354758	10222720	914815	2314694	3803466	15041617	5718174	25321136	6269525
20442	TAG 45:0; TAG 13:0-16:0-16:0; [M+Na]+	46228	1658608	491798	1125744	49382	4677252	69814	6979468	30831242	7627752
19747	TAG 44:3; TAG 13:1-13:1-18:1; [M+Na]+	6342114	2785477	9097870	768942	1718273	2186413	5285062	1634705	5997121	1418547
19556	TAG 44:3; TAG 12:1-14:1-18:1; [M+NH4]+	1983242	1903249	9797123	1119829	1025468	673108	3350335	1286587	2641752	1233119
19559	TAG 44:3; TAG 12:1-14:0-18:2; [M+NH4]+	555192	389541	1170438	74986	222841	416502	977293	800022	930802	828096
19746	TAG 44:3; TAG 12:0-14:1-18:2; [M+Na]+	943157	74808	1050732	15600	59583	220965	1100859	301620	1673836	226391
19622	TAG 44:2; TAG 12:0-14:0-18:2; [M+NH4]+	952236	792080	789842	0	39640	29225	952537	129378	1331569	73789
19623	TAG 44:2; TAG 12:0-14:0-18:2; [M+NH4]+	2020964	314576	1732140	99016	247203	352656	3343017	654846	2223734	451645
19719	TAG 44:1; TAG 14:0-14:1-16:0; [M+NH4]+	6510612	792080	5221490	173217	841662	3814170	3783648	1919772	6330281	1893362
19930	TAG 44:1; TAG 14:0-14:0-16:1; [M+Na]+	1288406	221748	1270600	99016	177605	532489	2214301	348979	1944014	450107
19720	TAG 44:1; TAG 12:0-14:0-18:1; [M+NH4]+	4068356	476096	2707566	59520	489586	1377378	3323316	1255164	3513332	883614
19929	TAG 44:1; TAG 12:0-14:0-18:1; [M+Na]+	1134036	103033	693979	42087	125003	366948	1265640	395188	1419594	384523
19992	TAG 44:0; TAG 14:0-15:0-15:0; [M+Na]+	746059	440861	1748409	282393	113372	65904	593592	398206	346660	430323
19991	TAG 44:0; TAG 14:0-14:0-16:0; [M+Na]+	868952	229762	2609303	650158	149804	190481	2570965	299887	3462549	185746
19204	TAG 43:1; TAG 12:0-15:0-16:1; [M+NH4]+	10599648	1856370	28194600	1203206	694444	2411700	56885576	2103501	9761379	2049298
19205	TAG 43:1; TAG 12:0-15:0-16:1; [M+NH4]+	2056367	1601896	4161370	657468	1471748	1066650	5566626	2079606	5575978	1403040
19269	TAG 43:0; TAG 12:0-15:0-16:0; [M+NH4]+	6815636	1717794	7753738	3295413	1251882	1753227	11372399	2789310	36665716	2467802
19270	TAG 43:0; TAG 12:0-15:0-16:0; [M+NH4]+	7107526	770970	8133323	521901	1251882	1066650	11372399	1636413	9490820	2467802
18685	TAG 42:5; TAG 12:3-15:1-15:1; [M+Na]+	4834141	609696	2416557	1444032	363190	60420	609891	274454	673957	281697
18806	TAG 42:3; TAG 12:1-12:1-18:1; [M+Na]+	4983070	7375990	6801772	8778202	5828499	16647985	49444508	16126314	8689450	1251614
18718	TAG 42:2; TAG 12:1-14:0-16:1; [M+NH4]+	7197786	1205884	7306304	1082072	1140475	3218014	9486597	2039382	7874966	2062303
18717	TAG 42:2; TAG 12:0-14:1-16:1; [M+NH4]+	4834141	494343	3156396	979823	72679	359541	4303918	887073	3457265	605352
18774	TAG 42:1; TAG 12:0-14:0-16:1; [M+NH4]+	2629146	1620624	5053666	312210	1140921	152776	6846959	2283231	5300178	2249758
18776	TAG 42:1; TAG 12:0-14:0-16:1; [M+NH4]+	3975466	5005268	4302734	6388608	2808716	1193060	6755526	3618978	5749282	3757214
18933	TAG 42:1; TAG 12:0-12:0-18:1; [M+Na]+	3914645	1573050	7744387	1460169	584453	3776293	5079306	5716109	6170983	5524351
18935	TAG 42:1; TAG 12:0-12:0-18:1; [M+Na]+	3975466	5005268	27120254	6393119	2808716	1191743	6755526	3618978	5749282	3757214
18843	TAG 42:0; TAG 12:0-14:0-16:0; [M+NH4]+	4630488	1573050	7744387	4762688	1127712	10317135	6546894	4099424	16744996	4497366
19014	TAG 42:0; TAG 12:0-14:0-16:0; [M+Na]+	1109076	3055076	4100708	9022628	1627866	528866	2421812	1563537	2677111	1517866
18060	TAG 41:1; TAG 12:0-13:0-16:1; [M+NH4]+	1109076	3055076	13955139	9022628	1627866	528866	2421812	1563537	2677111	1517866
18121	TAG 41:0; TAG 12:0-14:0-15:0; [M+NH4]+	6379900	3700280	3597986	1031644	2970974	1320664	5619906	2736512	3006754	2563452
18122	TAG 41:0; TAG 12:0-14:0-15:0; [M+NH4]+	2001063	198958	1908332	58339	165202	269203	2835409	400335	2123722	326078
18124	TAG 41:0; TAG 12:0-14:0-15:0; [M+NH4]+	1928469	1736718	4313216	207424	543832	1973692	5642438	1422205	4727286	1242169
17704	TAG 40:2; TAG 12:1-12:1-16:0; [M+Na]+	5692939	525802	4313216	207424	545256	1973692	5642438	1422205	4727286	1242169
17592	TAG 40:1; TAG 12:0-14:0-14:1; [M+NH4]+	2792601	193826	1126278	0	206579	118838	2369281	342530	1891743	195045
17674	TAG 40:0; TAG 12:0-14:0-14:0; [M+NH4]+	698332	417461	388315	210484	383403	544082	356274	561814	529188	502222
17846	TAG 40:0; TAG 12:0-12:0-16:0; [M+Na]+	359285	91031	1335172	32755	39206	203816	1735532	304399	1379546	251052
16596	TAG 38:0; TAG 12:0-12:0-14:0; [M+NH4]+	652467	151634	774516	14943	39206	203816	538592	304399	823471	251052
15704	TAG 36:0; TAG 12:0-12:0-12:0; [M+Na]+	1204507	540348	1340097	119433	216700	705836	1545634	643200	1348429	600950
22112	SM d44:5; SM d14:3/30:2; [M+H]+	1204507	540348	974561	74671	216700	705836	1545634	643200	1506715	600950
22314	SM d44:2; SM d14:1/30:1; [M+H]+	521830	73075	1005967	430664	129415	212362	904040	84275	1066093	92642
22315	SM d44:2; SM d14:1/30:1; [M+H]+	32139950	79097272	56503400	35243424	85315280	51221236	52859576	75626440	51692864	74210568
21754	SM d43:3; SM d15:1/28:2; [M+H]+	2198620	1523274	2982563	526076	1039229	3575577	4085585	1555791	1901144	1431762
21814	SM d43:2; SM d14:1/29:1; [M+H]+	1384251	906295	5635596	1423373	699556	3575577	4264570	1693566	8114884	1645004
21815	SM d43:2; SM d14:1/29:1; [M+H]+	1384251	906295	5635596	2938472	1036567	3575577	4264570	1693566	8114884	1645004
21875	SM d43:1; SM d14:1/29:0; [M+H]+	10805710	20677380	9499689	27646316	1970620	13544210	12794549	7439975	15974028	46925
21877	SM d43:1; SM d14:1/29:0; [M+H]+	13596141	20677380	23485370	27646316	16914862	26427024	24293942	32579530	29694186	31232486
21142	SM d42:5; SM d14:3/28:2; [M+H]+	32827	0	35101	0	0	0	29602	1409	30547	0
21285	SM d42:3; SM d14:1/28:2; [M+H]+	414798	2012268	6527536	1441552	1829555	5221940	7214955	3937408	8295551	3687961
21359	SM d42:2; SM d14:1/28:1; [M+H]+	1095876	2082407	6527536	1441552	1829555	4232468	7214955	3937408	8295551	3687961
21360	SM d42:2; SM d14:1/28:1; [M+H]+	372826	1106436	8071876	4852740	603181	607344	1404460	608815	831968	529369
21435	SM d42:1; SM d14:1/28:0; [M+H]+	268388	1106436	8071876	4852740	862174	245456	1404460	547862	1325892	479807
21436	SM d42:1; SM d14:1/28:0; [M+H]+	1898885	4066282	3095962	38802428	3182219	2146794	3645143	3102755	2506658	40248140
21501	SM d42:0; SM d14:0/28:0; [M+H]+	843975	39868	2318797	899884	96851	226283	1512752	255714	1514085	238250
20793	SM d41:3; SM d15:1/26:2; [M+H]+	1471386	612098	2318797	1064344	96922	232868	1779534	286211	1793292	251930
20885	SM d41:2; SM d14:1/27:1; [M+H]+	701945	92505	1677245	1046947	75619	1580328	1492324	524418	3142932	444388
20886	SM d41:2; SM d14:1/27:1; [M+H]+	321043	260533	1150479	2078127	357726	495860	1293119	277602	807993	107239
20937	SM d41:1; SM d14:1/27:0; [M+H]+	107585	399134	2856086	2137908	241897	206152	651760	227045	448336	278410
20939	SM d41:1; SM d14:1/27:0; [M+H]+	24312174	19250120	19482538	4470298	8623424	30026868	23258504	15527449	33578256	13170988
20378	SM d40:2; SM d14:1/26:1; [M+H]+	10379150	98294368	51806628	76093440	78864616	78937512	12568069	88488552	50449432	241869
20379	SM d40:2; SM d14:1/26:1; [M+H]+	1382047	7981996	6164196	9571328	7169330	3591441	1779455	8039100	3903828	8537250
20439	SM d40:1; SM d14:1/26:0; [M+H]+	1881757	6197288	6398826	7197475	5140743	4160404	2605831	8197754	5064556	6751484
20527	SM d40:0; SM d14:0/26:0; [M+H]+	0	0	0	0	13824	6095816	3086124	11183612	6301864	11624804
19988	SM d39:1; SM d14:1/25:0; [M+H]+	206084	2333867	1583413	1289715	1571111	750408	458769	2370280	908436	2810994
19432	SM d38:1; SM d14:1/24:0; [M+H]+	0	54669	1839016	1509891	37934	1274566	579394	27594	1168865	46224
19013	SM d37:1; SM d14:1/23:0; [M+H]+	6834844	25892156	23336604	17775600	21995802	15952759	8045604	34034620	19453172	36229100
18492	SM d36:2; SM d14:1/22:1; [M+H]+	86854	1258712	677105	899232	766647	1012929	283878	1047431	676047	995930
18552	SM d36:1; SM d14:1/22:0; [M+H]+	3829817	19763966	15374444	8501166	15092580	9560422	6489466	27806186	13300917	27829774
17214	SM d34:2; SM d14:1/20:1; [M+H]+	3733134	25274716	19479788	12528161	20784204	27031562	6378584	27756144	21138650	31808150
17324	SM d34:1; SM d14:1/20:0; [M+H]+	71580	974356	860858	262276	839369	252571	207619	836584	314618	1072772
16807	SM d33:1; SM d14:1/19:0; [M+H]+	2380589	129701	9666549	10064305	17320854	17338640	2405686	19043340	11984999	20362770
16896	SM d33:0; SM d14:0/19:0; [M+H]+	344182	1044051	900738	636706	802561	1102506	393788	1030384	879328	1021852
16260	SM d32:1; SM d14:1/18:0; [M+H]+	359926	2206262	1670017	931783	1592496	1159425	669857	2839030	1323997	3072230
21311	PS 40:6; PS 18:0-22:6; [M-H]-	212142	1391159	474908	559053	741419	1252216	243479	1189737	838390	1115215
21362	PS 40:5; PS 18:0-22:5; [M-H]-	320088	1090814	773104	531408	808578	534363	440890	1427102	833344	1372702
21364	PS 40:5; PS 18:0-22:5; [M-H]-	67782	3815278	822502	2808123	2186367	744566	30969	2966484	328960	3229920
21366	PS 40:5; PS 18:0-22:5; [M-H]-	82674	2390440	932722	2827748	2671046	1088740	31093	1780940	304358	1898164
21367	PS 40:5; PS 18:0-22:5; [M-H]-	7107	518	37718	1943	2203	2550	65192	11835	43437	441604
21394	PS 40:4; PS 18:0-22:4; [M-H]-	4871	0	39610	2093	1192	0	80703	13002	34228	10782
21395	PS 40:4; PS 18:0-22:4; [M-H]-	526630	131360	1813251	284790	89668	238638	3344839	471761	1777314	264256
20665	PS 38:5; PS 18:1-20:4; [M-H]-	848434	342223	1088332	778634	326037	0	3439566	571446	1283882	350508
20664	PS 38:5; PS 18:0-20:5; [M-H]-	20985	10195	104872	149469	9930	31261	404330	29438	221597	14377
20712	PS 38:4; PS 18:0-20:4; [M-H]-	129489256	103247584	241111152	244783648	88861184	7262903	399941632	135150864	230079216	121730504
20713	PS 38:4; PS 18:0-20:4; [M-H]-	9735091	8185588	26483318	29452578	7482828	798807	404330	11445928	23672086	10440954
20716	PS 38:4; PS 18:0-20:4; [M-H]-	72073	14006	80755	36028	10486	21281	506169	26389	28924	6390
20753	PS 38:3; PS 18:0-20:3; [M-H]-	9735091	8185588	26483318	29452578	7482828	812700	53331388	11445928	23672086	121730504
20755	PS 38:3; PS 18:0-20:3; [M-H]-	1394056	0	0	0	665530	0	5368	0	0	0
20756	PS 38:3; PS 18:0-20:3; [M-H]-	1360240	629226	2049867	1321073	643904	15989	16582551	1179263	4676370	569635
20046	PS 36:3; PS 18:1-18:2; [M-H]-	1964945	891586	2301802	969013	800848	37189	9748776	1226927	3532049	768142
20478	PS 36:2; PS 18:1-18:1; [M+H]+	492118	159680	388385	224561	132052	0	2178638	254094	869798	171071
20099	PS 36:2; PS 18:0-18:2; [M-H]-	0	0	0	0	0	19759	0	0	0	0
20100	PS 36:2; PS 18:0-18:2; [M-H]-	502000	200347	484047	387206	166760	0	1260977	186121	116549	0
20102	PS 36:2; PS 18:0-18:2; [M-H]-	5565760	7581006	14499836	14857904	4262082	728120	17742506	6025806	7986506	5032815
20151	PS 36:1; PS 18:0-18:1; [M-H]-	135916368	166414368	346968544	366149568	122725200	20984852	346547296	172439040	233337440	155106176
20152	PS 36:1; PS 18:0-18:1; [M-H]-	0	0	0	0	5800	0	0	0	116549	0
20157	PS 36:1; PS 18:0-18:1; [M-H]-	1578836	716983	1403768	1204853	578474	21045	5334582	245249	2314374	798762
20159	PS 36:1; PS 18:0-18:1; [M-H]-	10779775	4027352	9689223	9307127	3056025	477076	25216994	4267845	10244836	3233138
19183	PS 34:2; PS 16:0-18:2; [M-H]-	49224	28640	0	0	0	0	16815	0	9850	0
19184	PS 34:2; PS 16:0-18:2; [M-H]-	31775192	14874730	29663340	25587318	11988089	1412294	114982656	22378688	48818816	17143504
19185	PS 34:2; PS 16:0-18:2; [M-H]-	21262728	6603465	26074048	27509974	7866310	795959	174003760	14605990	73690744	9328546
19273	PS 34:1; PS 16:0-18:1; [M-H]-	21262728	6603465	26074048	27509974	7866310	131498	174003760	14605990	73690744	9328546
22732	PI 40:6; PI 18:0-22:6; [M-H]-	49224	28640	64297	21236	4309	0	201152	15289	82122	10897
22733	PI 40:6; PI 18:0-22:6; [M-H]-	8211	0	64568	92846	0	0	402321	17896	195566	0
22734	PI 40:6; PI 18:0-22:6; [M-H]-	27134854	25262262	44350852	33858804	18562860	1344581	166507808	34599820	92798672	25107408
22736	PI 40:6; PI 18:0-22:6; [M-H]-	35132452	22453128	78179984	69227840	21976414	1681490	349120640	45516452	191561344	35102004
22737	PI 40:6; PI 18:0-22:6; [M-H]-	12242	0	29350	23616	0	3109	196772	8388	94119	0
22738	PI 40:6; PI 18:0-22:6; [M-H]-	513355	231818	1495599	1404369	294237	6736	7389672	626344	3239777	291544
22762	PI 40:5; PI 18:0-22:5; [M-H]-	321545	330844	608530	705456	239133	1836	1142677	262103	502139	323039
22765	PI 40:5; PI 18:0-22:5; [M-H]-	27175	99365	142737	6726299	52074	0	2464270	1125853	826947	60405
22766	PI 40:5; PI 18:0-22:5; [M-H]-	953153	1399667	2685328	2946444	948662	155244	2982910	1493257	1805003	1396670
22767	PI 40:5; PI 18:0-22:5; [M-H]-	0	91319	109771	164342	32728	0	136248	69909	74618	54401
22792	PI 40:4; PI 18:0-22:4; [M-H]-	0	0	0	0	0	0	0	0	0	17649
22793	PI 40:4; PI 18:0-22:4; [M-H]-	1336182	1854540	2729344	2579342	1033727	140166	4188217	1646912	2314240	1480924
22798	PI 40:4; PI 18:0-22:4; [M-H]-	0	0	0	251526	0	0	140218	0	0	0
22621	PI 39:4; PI 19:0-20:4; [M-H]-	0	35196	0	0	0	0	0	0	0	0
22289	PI 38:6; PI 16:0-22:6; [M-H]-	169367	100702	356452	230761	78645	8074	1751342	221076	1047941	165759
22327	PI 38:5; PI 18:1-20:4; [M-H]-	17358	0	11123	9976	7029	4642	491507	7851	15949	0
22328	PI 38:5; PI 18:1-20:4; [M-H]-	270448	88048	562566	705352	103399	0	3077150	293232	1600546	207882
22329	PI 38:5; PI 18:1-20:4; [M-H]-	4780322	1912734	10660052	10926835	2488308	128531	58754136	6358896	32361608	4428256
22326	PI 38:5; PI 18:0-20:5; [M-H]-	4780322	1912734	10660052	10926835	2488308	215951	58754136	6465860	15941937	2275229
22353	PI 38:4; PI 18:0-20:4; [M-H]-	2624608	1591755	5299030	3821161	1316965	215951	26820622	3399836	15941937	2275229
22354	PI 38:4; PI 18:0-20:4; [M-H]-	54169	53140	139212	80455	12155	0	1268598	73547	364731	28702
22355	PI 38:4; PI 18:0-20:4; [M-H]-	14238105	6072560	36664204	31178384	7530667	619694	133412496	17643108	89914512	13888744
22356	PI 38:4; PI 18:0-20:4; [M-H]-	170455	28902	116479	147318	20753	67386	1658981	108332	626890	47012
22357	PI 38:4; PI 18:0-20:4; [M-H]-	11128702	7037746	22155330	15016729	5871000	729341	86070592	15311263	59225552	10175626
22394	PI 38:3; PI 18:0-20:3; [M-H]-	1469099	657616	2413241	2669216	708140	33369	20142152	1700554	9972096	1047084
22395	PI 38:3; PI 18:0-20:3; [M-H]-	1134883	818568	1495678	1403694	575519	50854	12565984	1341570	6090241	862705
22396	PI 38:3; PI 18:0-20:3; [M-H]-	0	0	0	0	0	0	0	0	0	0
22397	PI 38:3; PI 18:0-20:3; [M-H]-	0	12510	27190	49891	0	0	13068	13936	14448	19657
22398	PI 38:3; PI 18:0-20:3; [M-H]-	438625	666825	1331044	1550813	543567	104750	1592933	997010	1232091	932934
22399	PI 38:3; PI 18:0-20:3; [M-H]-	0	0	0	0	0	0	0	0	0	0
22400	PI 38:3; PI 18:0-20:3; [M-H]-	232709	295879	754374	927390	247140	52612	751831	426749	410426	381505
22076	PI 37:4; PI 17:0-20:4; [M-H]-	535726	201063	931547	596626	191064	15308	2409939	427225	1340506	336484
22077	PI 37:4; PI 17:0-20:4; [M-H]-	306089	213918	1159183	1156737	204098	113903	2856037	354245	1531162	289628
22078	PI 37:4; PI 17:0-20:4; [M-H]-	410656	324534	1355480	1198612	302602	115720	2686073	498685	1367775	451626
22079	PI 37:4; PI 17:0-20:4; [M-H]-	986564	283717	1276178	1459955	354938	80534	6302043	678800	2928998	405436
21777	PI 36:4; PI 16:0-20:4; [M-H]-	5416694	5083034	18831806	16812268	3901300	2994128	39922348	6905571	19702112	5260258
21778	PI 36:4; PI 16:0-20:4; [M-H]-	5088748	2881865	18227630	19231980	2961842	2994128	52077040	5883913	26225168	4603614
21779	PI 36:4; PI 16:0-20:4; [M-H]-	0	16878	5149	0	22574	94693	0	6481	0	33276
21780	PI 36:4; PI 16:0-20:4; [M-H]-	17479	121120	123915	13099	91556	558265	30585	150565	51807	155764
21781	PI 36:4; PI 16:0-20:4; [M-H]-	0	0	0	0	0	0	0	0	0	0
21782	PI 36:4; PI 16:0-20:4; [M-H]-	331539	530786	1164002	1320342	495548	68785	1182816	807120	850990	740551
21833	PI 36:3; PI 18:1-18:2; [M-H]-	13298	19146	27717	47418	0	0	63881	55178	13503	20564
21834	PI 36:3; PI 18:1-18:2; [M-H]-	0	0	0	0	0	0	0	0	0	0
21837	PI 36:3; PI 18:1-18:2; [M-H]-	495410	266396	1044963	768452	284640	79791	2067356	328961	649145	353963
21839	PI 36:3; PI 18:1-18:2; [M-H]-	5254136	5160500	14031663	14517882	3035719	195129	12791259	4769995	6403277	3955125
21835	PI 36:3; PI 16:0-20:3; [M-H]-	100135328	62105680	202038608	235619776	49910692	3929169	295519264	68363328	110401504	56524516
21887	PI 36:2; PI 18:0-18:2; [M-H]-	5782774	4737518	15488255	15966847	3352483	215139	14048532	4340711	5813795	3610719
21888	PI 36:2; PI 18:0-18:2; [M-H]-	7722	10256	118746	122453	8723	0	63378	8327	17472	7580
21889	PI 36:2; PI 18:0-18:2; [M-H]-	889933	740853	1485012	742578	631109	12174	5784998	530076	2164162	367438
21890	PI 36:2; PI 18:0-18:2; [M-H]-	1968519	1498856	2327190	1123475	947141	51828	5955208	965973	2345626	771563
21891	PI 36:2; PI 18:0-18:2; [M-H]-	2838153	1022600	3630942	4127450	871598	8541073	6192608	12478522	2423930	12150695
21892	PI 36:2; PI 18:0-18:2; [M-H]-	2784364	877988	2176174	2729646	838963	1429250	4776758	889077	2423930	713716
21929	PI 36:1; PI 18:0-18:1; [M-H]-	16534590	12245233	34079148	30253712	10014050	8541073	37723604	12478522	16597102	12475678
21930	PI 36:1; PI 18:0-18:1; [M-H]-	47155	68107	607718	137005	31263	0	710399	72218	188003	48973
21604	PI 35:2; PI 17:0-18:2; [M-H]-	14622	27104	142422	27821	8084	8050	0	16339	9009	15945
21605	PI 35:2; PI 17:0-18:2; [M-H]-	1205607	911154	1927490	1843590	889705	1239328	2395345	1140818	1215602	1119299
21287	PI 34:2; PI 16:0-18:2; [M-H]-	386144768	383627200	507597344	470533120	359235584	694153024	471643072	437045248	264601680	439054336
21288	PI 34:2; PI 16:0-18:2; [M-H]-	63147836	56727612	79528720	77392784	54651256	96848440	102887776	69877848	52182148	439054336
21289	PI 34:2; PI 16:0-18:2; [M-H]-	31449	146545	56319	176977	126375	121989	37430	90473	40210	130648
21290	PI 34:2; PI 16:0-18:2; [M-H]-	5562	9022	14272	13274	0	12458	0	9768	8984	11246
21291	PI 34:2; PI 16:0-18:2; [M-H]-	63147836	141944	71122448	77901504	54651256	96848440	97458952	69877848	52182148	68076816
21340	PI 34:1; PI 16:0-18:1; [M-H]-	69065104	29633686	54559128	53098944	23148028	1891507	126308552	31350254	53242936	28475350
21344	PI 34:1; PI 16:0-18:1; [M-H]-	11408161	8815241	23678428	23332982	7871245	676236	94192168	10895887	43260544	8624026
21956	PG 44:12; PG 22:6-22:6; [M-H]-	30196382	71087616	73383888	45176588	34851236	1825645	130934824	37685180	67295592	31002594
21958	PG 44:12; PG 22:6-22:6; [M-H]-	36203660	55126780	98074480	64165672	43140184	1589478	256853152	46612412	116363056	37752164
21640	PG 42:6; PG 20:0-22:6; [M-H]-	3914	22360	16322	23905	8983	553	38071	7129	14036	0
21641	PG 42:6; PG 20:0-22:6; [M-H]-	585251	646074	1292838	1005199	401859	8684	296855	623036	1679584	403807
21642	PG 42:6; PG 20:0-22:6; [M-H]-	535175	467681	1542674	1301521	443014	8684	5088812	576531	2314704	375373
20871	PG 40:8; PG 18:2-22:6; [M-H]-	654873	5045606	2528557	11030764	3188641	837758	15950517	4918214	8193352	628720
20872	PG 40:8; PG 18:2-22:6; [M-H]-	3717890	4377502	12087602	9560303	3792100	107078	27794764	4971048	18747262	4244032
20873	PG 40:8; PG 18:2-22:6; [M-H]-	2219250	3322906	3730712	2538417	1730822	0	12720230	1776011	5550148	1356486
20913	PG 40:7; PG 18:1-22:6; [M-H]-	3998653	5430003	10908991	7797999	1602649	232897	23228688	4380439	6842402	3522308
20914	PG 40:7; PG 18:1-22:6; [M-H]-	162320	298673	299600	237436	146040	0	1152709	138832	477010	30387
21029	PG 40:6; PG 18:0-22:6; [M-H]-	34016736	45845180	121149808	60291408	39946612	1380560	273838336	40677	140282816	33321954
21298	PG 40:0; PG 20:0-20:0; [M-H]-	36070100	63474852	80935136	34793336	38516560	1678241	178987504	42000328	100259928	33038936
21299	PG 40:0; PG 20:0-20:0; [M-H]-	118593	54216	48965	66692	36937	52077	685649	26868	259288	16436
20224	PG 38:7; PG 16:1-22:6; [M-H]-	2760941	5393910	4277640	2212583	2376201	87550	14390732	2225240	6519180	1726987
20275	PG 38:6; PG 18:2-20:4; [M-H]-	1141	1117	158118	2886	0	3008	16643	0	6881	2000503
20327	PG 38:5; PG 18:1-20:4; [M-H]-	304871	1136587	4842276	3605841	1038094	627440	4315522	1864424	2073087	1854348
20328	PG 38:5; PG 18:1-20:4; [M-H]-	14606179	21435938	72291976	49173312	17369148	1543251	136589104	19972010	59333736	18068702
20329	PG 38:5; PG 18:1-20:4; [M-H]-	0	6936	24209	13928	8604	8403	72381	0	26676	7133
20330	PG 38:5; PG 18:1-20:4; [M-H]-	16692186	41495160	70139448	37716892	26337894	1971323	81079752	25435940	42267948	22336046
20326	PG 38:5; PG 18:0-20:5; [M-H]-	701113	626743	2639088	2540266	508592	179454	2367661	978223	1310770	1044088
20387	PG 38:4; PG 18:0-20:4; [M-H]-	4131078	4125994	27566384	9515240	2276624	174320	39545660	5465910	8661778	3226404
20389	PG 38:4; PG 18:0-20:4; [M-H]-	264561	265540	995925	453164	133517	12781	1059956	257029	340572	100495
20390	PG 38:4; PG 18:0-20:4; [M-H]-	5279728	5404606	33788192	10950821	3014557	11370	15059215	3655512	3069763	2468284
21446	PG 38:4; PG 18:0-20:4; [M+NH4]+	195434	246924	1314278	614262	75624	0	670697	74857	0	65088
21447	PG 38:4; PG 18:0-20:4; [M+NH4]+	601908	1689519	2642106	1497747	1041076	212968	7533166	834123	2762883	961528
20437	PG 38:3; PG 18:0-20:3; [M-H]-	224461	35285	3036464	1713222	1193536	97618	8527580	1283204	3130398	1073836
20487	PG 38:2; PG 20:0-18:2; [M-H]-	2341311	5010172	12394842	5774979	20619	180532	14605489	3050640	4955418	2189704
20490	PG 38:2; PG 20:0-18:2; [M-H]-	938401	4412750	5076901	1668253	2731085	183280	6841087	2889758	2791668	2429874
20541	PG 38:1; PG 20:0-18:1; [M-H]-	87104	525620	751644	337639	385240	381776	654973	419002	437772	394018
19598	PG 36:4; PG 18:2-18:2; [M-H]-	4340	10679	0	16513	0	2724	0	0	0	0
19599	PG 36:4; PG 18:2-18:2; [M-H]-	1226	0	1790	0	0	0	0	0	0	30041
19600	PG 36:4; PG 18:2-18:2; [M-H]-	4822	80211	161474	53185	0	279134	721844	1946	61985	0
19601	PG 36:4; PG 18:2-18:2; [M-H]-	0	48386	8879	0	22053	6503	0	37490	0	24705
19602	PG 36:4; PG 18:2-18:2; [M-H]-	0	363421	16775	0	192542	0	0	130553	0	75387
20475	PG 36:4; PG 18:2-18:2; [M+NH4]+	5213	27927	0	0	0	0	0	0	0	0
19596	PG 36:4; PG 16:0-20:4; [M-H]-	308089	304100	2186577	963001	169242	8207	4349360	510672	929625	238026
19597	PG 36:4; PG 16:0-20:4; [M-H]-	136118	0	802320	360499	174319	6426	1592515	173607	572091	236702
20472	PG 36:4; PG 16:0-20:4; [M+NH4]+	17782802	11028298	94296376	63753660	7624520	129305	3517691	856940	7637710	1589286
19650	PG 36:3; PG 18:1-18:2; [M-H]-	17197246	11028298	98554848	63753660	7704322	1530925	176901280	16850590	57148312	9035018
19651	PG 36:3; PG 18:1-18:2; [M-H]-	963013	599315	5900326	2196060	432453	35311	8358890	1103072	2463652	671770
19652	PG 36:3; PG 18:1-18:2; [M-H]-	954823	385038	2187758	1024748	291048	19180	7840045	645115	1682434	333618
19653	PG 36:3; PG 18:1-18:2; [M-H]-	80691	257964	704475	138901	285876	18419	2908786	420057	1198995	312924
19657	PG 36:3; PG 18:1-18:2; [M-H]-	7464	10232	83620	55883	0	0	215126	9130	392338	47250
19706	PG 36:2; PG 18:1-18:1; [M-H]-	72519	99226	1327635	1315124	79141	0	2175428	138645	523153	55428
19711	PG 36:2; PG 18:1-18:1; [M-H]-	27259	217813	359206	104583	116919	0	879536	197221	400520	132125
19714	PG 36:2; PG 18:1-18:1; [M-H]-	112305	330019	779130	166728	321573	6023	1691023	356725	722796	299695
19708	PG 36:2; PG 18:0-18:2; [M-H]-	251233	117129	1377513	1625080	99164	22725	1671701	237517	814338	154053
20612	PG 36:2; PG 18:0-18:2; [M+NH4]+	4795478	2128699	7185826	1787244	919607	6394307	5869476	4209093	13016942	3552341
19751	PG 36:1; PG 18:0-18:1; [M-H]-	8454679	3913631	9901541	907672	2739966	8024146	15678469	7619495	19856846	6800138
19755	PG 36:1; PG 18:0-18:1; [M-H]-	15795897	3202960	8787689	1506456	892432	7365808	9195567	5883770	10641189	5651350
18618	PG 34:3; PG 16:1-18:2; [M-H]-	15662849	3182455	8726417	1496423	2697930	7313246	9127490	5840356	10555891	5605742
18703	PG 34:2; PG 16:0-18:2; [M-H]-	1772123	1325644	5491972	1793404	915652	2785797	3229262	3235373	3883628	3711520
18704	PG 34:2; PG 16:0-18:2; [M-H]-	2109001	1114713	5491972	457371	39874	466049	2149237	533912	2149384	414426
18705	PG 34:2; PG 16:0-18:2; [M-H]-	7823839	702276	6065572	1489526	635118	991349	3231320	971796	5825948	680202
18706	PG 34:2; PG 16:0-18:2; [M-H]-	13897615	6746498	104561568	23479244	4545949	6924934	10088408	5013156	14292932	3373958
18707	PG 34:2; PG 16:0-18:2; [M-H]-	6681960	1254085	3388194	1224677	1587342	2045697	4846766	2015506	4907322	3306498
19607	PG 34:2; PG 16:0-18:2; [M+NH4]+	6323062	3920926	7292208	1505591	2760075	4902626	7234580	5806921	9319540	5812792
18800	PG 34:1; PG 16:0-18:1; [M-H]-	5643526	1815621	54165324	13463897	15692641	12619971	4523724	7212494	4693262	18770860
18802	PG 34:1; PG 16:0-18:1; [M-H]-	1169455	23035224	3193595	1722265	1058121	1039280	1208726	1462469	1394116	1483175
19703	PG 34:1; PG 16:0-18:1; [M+NH4]+	1351428	906096	3339627	700607	636633	1919272	1038786	3440146	5796501	3006939
18879	PG 34:0; PG 16:0-18:0; [M-H]-	4754392	968049	3710300	2439662	846740	6736859	4028263	2340443	7450992	2209459
18881	PG 34:0; PG 16:0-18:0; [M-H]-	3178708	3964322	16539001	5965500	2767588	1915035	2440425	2050607	3092168	2150518
18882	PG 34:0; PG 16:0-18:0; [M-H]-	3701902	627585	2005799	392356	544247	2967341	2950119	1588249	4076901	1467015
17522	PG 32:1; PG 16:0-16:1; [M-H]-	629270	630159	1776323	449574	430194	782168	467589	527301	619624	562596
17598	PG 32:0; PG 16:0-16:0; [M-H]-	798180	1367060	4273966	916309	748473	1646948	1652832	1709238	1916925	1380474
17599	PG 32:0; PG 16:0-16:0; [M-H]-	83029368	49086800	51332116	8183050	52821812	59602952	76902104	71991320	84098552	74486496
17600	PG 32:0; PG 16:0-16:0; [M-H]-	4291136	1003892	2596283	299412	673806	2905315	3837435	1782319	4377303	1348815
16261	PG 30:0; PG 14:0-16:0; [M-H]-	8312	20848	7762	13565	10537	16371	51101	10710	44424	33559
21305	PE 44:12; PE 22:6-22:6; [M-H]-	0	20848	7762	13071	10537	16371	51101	15969	44424	33559
20514	PE 42:7e; PE 22:4e/20:3; [M-H]-	0	15328	7762	13071	0	21182	0	15969	37118	10299
21023	PE 42:7e; PE 20:3e/22:4; [M+H]+	0	32540	7726602	512618	1628358	6621136	14203415	5133008	16486316	4665268
20565	PE 42:6e; PE 22:3e/20:3; [M-H]-	11651511	86228912	105552176	77998184	92599200	127885800	117570896	113426504	119688584	121198208
21176	PE 42:5e; PE 18:5e/24:0; [M+H]+	364553	11278	21710	14351	14779	33263	463229	27318	59416	111437
20619	PE 42:5e; PE 18:1e/24:4; [M-H]-	351332	465978	1582458	843865	348122	283787	1103708	436584	435083	272760
20621	PE 42:5e; PE 18:1e/24:4; [M-H]-	699111	502068	14707411	4395488	657744	3667958	4240317	1523822	3021357	980750
21057	PE 42:4; PE 22:0-20:4; [M-H]-	342135	1068834	2310960	425780	820875	538534	1218656	730964	706165	674524
20709	PE 42:10; PE 20:4-22:6; [M-H]-	2990349	9890338	27207950	8488250	7698170	11183289	5966806	16087956	7772790	15903446
19625	PE 40:9e; PE 18:3e/22:6; [M-H]-	951907	4712530	18296564	4602812	3475243	4657090	2853426	4141225	3354456	4166990
19684	PE 40:8e; PE 18:2e/22:6; [M-H]-	362187	609704	8250091	1616557	678747	907531	2042462	1226347	1372632	412169
19685	PE 40:8e; PE 18:2e/22:6; [M-H]-	633120	228932	1105722	1897075	229675	597539	1426637	316205	935309	217600
19686	PE 40:8e; PE 18:2e/22:6; [M-H]-	359854	443423	2279360	1923908	331249	607820	1455833	1477042	1036107	356269
19687	PE 40:8e; PE 18:2e/22:6; [M-H]-	1595530	1224107	12783343	2862654	1107370	2413746	971272	2043701	2454968	1444478
20094	PE 40:8; PE 20:4-20:4; [M-H]-	0	172243	0	0	1081	11761	801	462	8223	9796
20095	PE 40:8; PE 18:2-22:6; [M-H]-	201616	195325	2846155	1103130	145098	321186	510377	245231	590726	118627
19735	PE 40:7e; PE 18:1e/22:6; [M-H]-	215939	20737	822823	406733	36747	903717	758147	345213	984756	94999
19736	PE 40:7e; PE 18:1e/22:6; [M-H]-	116836	258068	2302345	651467	86685	245316	374378	289645	322647	66678
19737	PE 40:7e; PE 18:1e/22:6; [M-H]-	769574	2560800	2900622	1948899	1741306	1672661	957907	4167116	1701387	3906789
19738	PE 40:7e; PE 18:1e/22:6; [M-H]-	769574	1595420	4083986	1948899	1222489	1236278	1746149	2282540	1701387	2363629
20076	PE 40:7e; PE 18:1e/22:6; [M+H]+	267428	815036	504140	1644303	675710	662463	816152	714238	652807	657631
20147	PE 40:7; PE 18:1-22:6; [M-H]-	912443	232903	731884	82028	146997	825251	1230108	454399	1413840	388790
20148	PE 40:7; PE 18:1-22:6; [M-H]-	821836	739824	7158562	2953172	426538	4216685	2676935	1984434	4936086	763844
20540	PG 38:1; PG 20:0-18:1; [M-H]-	0	99877	756933	35123	105983	353378	2656953	341378	2513983	245875
19790	PE 40:6e; PE 18:1e/22:5; [M-H]-	96361056	32282114	85053424	166529312	23238604	118330424	120257248	67572592	128094576	65366172
19793	PE 40:6e; PE 18:1e/22:5; [M-H]-	2566064	102402	756933	39508	105983	353378	2656953	341378	2513983	195949
19784	PE 40:6e; PE 18:0e/22:6; [M-H]-	116022224	154859664	179397504	171918944	158864672	181548288	184993936	192479104	209386288	197608192
19788	PE 40:6e; PE 18:0e/22:6; [M-H]-	431385	1833241	5570733	535419	808379	2385976	1301398	823895	1181082	1299554
19789	PE 40:6e; PE 18:0e/22:6; [M-H]-	15370359	6497135	4920914	2183589	5213826	21051048	18656356	18778122	24524498	21340076
19791	PE 40:6e; PE 18:0e/22:6; [M-H]-	883125	29537	187200	5211	21551	53372	832728	64490	987243	23925
19792	PE 40:6e; PE 18:0e/22:6; [M-H]-	81450	12616	20818	21304	3193	28359	98595	49549	88982	20845470
20197	PE 40:6; PE 18:0-22:6; [M-H]-	994533	48121	1272808	2675681	57976	106139	13697897	293446	2628151	2322
20210	PE 40:5e; PE 20:5e/20:0; [M+H]+	0	0	12911	0	30562	0	0	33866	0	32581
19879	PE 40:5e; PE 18:1e/22:4; [M-H]-	246089	35167	560259	599388	17741	954331	449109	82242	1111098	49458
19880	PE 40:5e; PE 18:1e/22:4; [M-H]-	6289929	8168146	8551229	3506916	7542751	1114205	6415516	10511486	3905925	8725205
19882	PE 40:5e; PE 18:1e/22:4; [M-H]-	133990	31937	560259	576321	50260	976093	615024	204714	989653	43615
19884	PE 40:5e; PE 18:1e/22:4; [M-H]-	91320	128368	121544	43624	95133	37150	67190	267614	32195	272291
19881	PE 40:5e; PE 18:0e/22:5; [M-H]-	0	0	0	74299	222447	95748	43074	1844758	36712	2028249
20208	PE 40:5e; PE 18:0e/22:5; [M+H]+	80039	188426	267950	133481	97959	120848	57589	1188402	44820	983113
20207	PE 40:5e; PE 16:1e/24:4; [M+H]+	608978	162595	179356	1084720	682972	442642	1362116	1306039	1044840	1170151
20238	PE 40:5; PE 18:0-22:5; [M-H]-	1137782	1570908	4298986	2195496	2245543	496072	2591548	3076804	1658706	2407822
20240	PE 40:5; PE 18:0-22:5; [M-H]-	3949115	3627097	181280	192534	111273	241463	123709	55261	148769	107766
20242	PE 40:5; PE 18:0-22:5; [M-H]-	4091778	3852652	4169522	2690580	3078629	536658	3004168	2565395	1603512	1982501
20668	PE 40:5; PE 18:0-22:5; [M+H]+	85925	47265	258822	175707	111273	535543	4952754	3651192	2590158	4011482
20669	PE 40:5; PE 18:0-22:5; [M+H]+	1293185	1923367	23000	58156	27039	11458	14008	28775	11566	377693
19958	PE 40:4e; PE 18:0e/22:4; [M-H]-	954242	1381718	2736342	2053327	1537988	503666	2703634	2421596	1822218	2439326
19959	PE 40:4e; PE 18:0e/22:4; [M-H]-	92393	112646	241604	571764	200869	369623	280237	287500	1822218	2439326
19960	PE 40:4e; PE 18:0e/22:4; [M-H]-	1031404	1169304	2539572	3307442	1431061	522882	2081614	2412455	1273455	2720403
19961	PE 40:4e; PE 18:0e/22:4; [M-H]-	146528	1185044	616292	1799805	1090117	670540	1704753	2412455	1273455	2720403
20294	PE 40:4; PE 20:0-20:4; [M-H]-	257939	509022	369213	276542	300534	65352	312613	352539	189769	249226
20295	PE 40:4; PE 18:0-22:4; [M-H]-	48317	248870	203299	383156	192342	144569	103436	232096	36590	188829
20298	PE 40:4; PE 18:0-22:4; [M-H]-	902410	915851	2118028	1449331	1162834	344736	2201624	1798742	1544693	1802733
20740	PE 40:4; PE 18:0-22:4; [M+H]+	228988	252881	316043	160622	230346	66239	203169	324549	150382	243678
20005	PE 40:3e; PE 18:0e/22:3; [M-H]-	296802	262849	357595	160622	230346	66239	203169	324549	154203	243678
20052	PE 40:2e; PE 18:0e/22:2; [M-H]-	258289	593988	422137	337288	328980	65352	341977	380902	197358	279705
20053	PE 40:2e; PE 18:0e/22:2; [M-H]-	202347	65029	185843	162063	49048	60814	469851	117119	257851	97301
20112	PE 40:1e; PE 18:0e/22:1; [M-H]-	16337	16425	9837	43417	14331	0	11851	22690	33766	36485
20113	PE 40:1e; PE 18:0e/22:1; [M-H]-	3162453	911813	3409435	3639705	1036341	109656	21937828	1950497	10280025	2572678
19779	PE 39:6; PE 17:0-22:6; [M-H]-	5300768	2303237	4479654	4018053	1822842	83429	17378220	3160100	7018615	2429304
19528	PE 39:4e; PE 18:2e/21:2; [M-H]-	2817462	886291	3409435	3639705	1093857	58235	21454146	1804098	8680387	1082004
19944	PE 39:4; PE 19:0-20:4; [M-H]-	2014392	774687	4098834	3493891	928630	46983	14289103	2054555	9449988	1423566
18744	PE 38:7e; PE 16:1e/22:6; [M-H]-	1496540	1588420	5509632	5166001	1636609	777967	2075641	2353229	1104783	2241024
18745	PE 38:7e; PE 16:1e/22:6; [M-H]-	3516467	4351620	2886871	678218	3923194	278894	1969669	2339677	892561	2760518
18746	PE 38:7e; PE 16:1e/22:6; [M-H]-	822984	859811	2336161	5104597	744667	3407306	1516846	1305414	2549825	1425464
18747	PE 38:7e; PE 16:1e/22:6; [M-H]-	1801304	488322	817054	560176	649944	541854	1072834	588355	1105613	658288
18748	PE 38:7e; PE 16:1e/22:6; [M-H]-	121273488	136483344	162464480	183839040	131336896	112302592	165892784	146833952	85399552	153865680
19089	PE 38:7e; PE 16:1e/22:6; [M+H]+	2921	53899	361434	770921	23269	1440102	788035	35908	1593456	14931
18835	PE 38:6e; PE 18:2e/20:4; [M-H]-	495638	146607	361434	637647	163426	316039	671358	320029	1180396	313949
18836	PE 38:6e; PE 18:2e/20:4; [M-H]-	495638	153203	266204	115826	163426	316039	284839	320029	481660	153865680
18838	PE 38:6e; PE 18:2e/20:4; [M-H]-	1169648	1263400	1586782	692432	1216008	204933	1069126	1312562	554660	1316624
18834	PE 38:6e; PE 18:1e/20:5; [M-H]-	9089164	2069276	9327895	1020071	1780220	7489751	13351944	4353650	14357464	4259007
19145	PE 38:6e; PE 18:1e/20:5; [M+H]+	26149226	28368552	31430668	13853323	28692478	5387068	24443222	31118078	12946897	29736030
18841	PE 38:6e; PE 16:1e/22:5; [M-H]-	1511413	1323700	5120977	8527402	1469165	5131814	2300803	1934820	5252314	2170309
18837	PE 38:6e; PE 16:0e/22:6; [M-H]-	1129938	1746966	2047379	1449308	1452629	918025	2522078	1544797	3509116	1425848
18839	PE 38:6e; PE 16:0e/22:6; [M-H]-	2627714	1822174	2188509	1306972	1802597	2071985	2881559	1604361	3509116	1921841
18840	PE 38:6e; PE 16:0e/22:6; [M-H]-	18441096	6870046	47822672	7715897	5730664	13009929	67219904	17516728	56433904	17007690
19144	PE 38:6e; PE 16:0e/22:6; [M+H]+	11192247	137419056	14508463	17890720	115646264	12426129	8804742	131186248	29447154	132571656
19364	PE 38:6; PE 18:1-20:5; [M-H]-	46403060	2232448	77305200	24339966	88010104	13932343	1743128	99745408	22268078	99867320
19603	PE 38:6; PE 16:1-22:5; [M+H]+	62070972	138674384	103402264	32414412	117500496	18572834	45286260	133026624	29508316	131862312
19360	PE 38:6; PE 16:0-22:6; [M-H]-	180998	5986652	2346732	3088460	3682024	734604	614099	3114444	803297	3376638
19362	PE 38:6; PE 16:0-22:6; [M-H]-	8693849	7695844	13651666	11899829	8561954	4930282	13093868	10184620	9357562	10905584
19363	PE 38:6; PE 16:0-22:6; [M-H]-	4551274	4261352	13289102	2293097	2979560	3591633	12724991	8631826	13613040	8266642
18927	PE 38:5e; PE 18:1e/20:4; [M-H]-	173394	421959	467066	226882	392211	49806	316966	657564	238748	622113
18928	PE 38:5e; PE 18:0e/20:5; [M-H]-	6194624	5358802	5395549	1220795	3697530	3099362	5118658	6335898	6826595	7646086
19198	PE 38:5e; PE 18:0e/20:5; [M+H]+	1043950	933744	1248621	528337	1152760	121360	733053	931618	332142	897068
19199	PE 38:5e; PE 18:0e/20:5; [M+H]+	2466915	2034137	2191134	458245	2021178	330126	2966683	2016480	1667975	1979224
18926	PE 38:5e; PE 16:1e/22:4; [M-H]-	1556732	3257488	4729420	3754105	2898698	1062222	2272818	3792058	2251386	4015389
18929	PE 38:5e; PE 16:1e/22:4; [M-H]-	358130	339815	667193	162756	283175	16587	1082314	369180	832804	388323
18932	PE 38:5e; PE 16:1e/22:4; [M-H]-	2619706	3527878	456915	1154673	2861798	402145	2815554	3104652	1405979	4290789
18931	PE 38:5e; PE 16:0e/22:5; [M-H]-	3803682	12222701	8497851	1888154	9500696	1300698	2509619	12401759	1773181	11859345
19439	PE 38:5; PE 18:1-20:4; [M-H]-	2538248	4081531	2082573	613722	2866060	375212	2509619	2772660	607688	2829063
19440	PE 38:5; PE 18:1-20:4; [M-H]-	246089	60790	334353	86023	17741	245703	385626	99963	4442112	3052926
19437	PE 38:5; PE 18:0-20:5; [M-H]-	4664328	3149676	20188346	14140070	2507990	1127941	8276078	2772032	4442112	2664200
19438	PE 38:5; PE 18:0-20:5; [M-H]-	63009580	83898848	87794672	36457344	62906160	11837066	68470416	103066320	39449556	102259096
19696	PE 38:5; PE 18:0-20:5; [M+H]+	11189434	29380328	18937532	5680073	19820054	3137202	8246334	26984778	5318109	24886720
19697	PE 38:5; PE 16:0-22:5; [M+H]+	2444062	1421525	16004567	7685904	983887	3391114	17053622	2084635	5761210	2135206
18990	PE 38:4e; PE 18:1e/20:3; [M-H]-	7565798	10565693	16004567	7571594	9197044	2597630	17053622	13124870	11223338	12298430
18991	PE 38:4e; PE 18:0e/20:4; [M-H]-	282471	455293	466086	478468	339783	295998	292811	441314	704027	398296
18993	PE 38:4e; PE 18:0e/20:4; [M-H]-	131873	249394	1651291	4710482	221587	1014875	352792	354824	1959984	296385
18994	PE 38:4e; PE 18:0e/20:4; [M-H]-	183008592	486289216	297318528	93679800	336726752	45978512	136311632	456697920	90212056	434513312
18995	PE 38:4e; PE 18:0e/20:4; [M-H]-	3379688	3731471	3402507	1006171	3597150	592198	2531153	5350804	1374816	7006180
19262	PE 38:4e; PE 18:0e/20:4; [M+H]+	2802036	2975056	1965414	680707	2279130	338887	1572786	2566730	792515	3255237
19266	PE 38:4e; PE 18:0e/20:4; [M+H]+	14802690	21826298	19730068	6471208	19578408	3087222	13645860	24980136	7945105	28381144
18992	PE 38:4e; PE 16:1e/22:3; [M-H]-	269229	487567	394899	188404	396965	78252	265710	447378	139687	429634
18996	PE 38:4e; PE 16:0e/22:4; [M-H]-	4725006	5154646	7630493	2185910	5396212	1255209	5976364	10544328	5901030	9056845
19508	PE 38:4; PE 18:1-20:3; [M-H]-	422016	800540	883630	2203182	645085	1163768	5209986	9797456	5817433	7218423
19512	PE 38:4; PE 18:0-20:4; [M-H]-	0	0	59533	68811	68874	25457	67576	109973	56067	87021
19513	PE 38:4; PE 18:0-20:4; [M-H]-	5261812	6798752	8924257	2729481	6636304	2432820	5907974	11738943	5814967	9578787
19518	PE 38:4; PE 18:0-20:4; [M-H]-	3576218	4440324	6041532	2916237	4186075	1128952	6669562	12896910	4785234	9472283
19519	PE 38:4; PE 18:0-20:4; [M-H]-	3199192	5087670	8153437	7176891	4718436	3278506	6310509	5479620	5510442	4086729
19775	PE 38:4; PE 18:0-20:4; [M+H]+	2995800	839668	2108962	177789	630441	2162862	3981813	1578271	3648000	5117494
19509	PE 38:4; PE 16:0-22:4; [M-H]-	4247060	3245101	5215242	4594417	3167852	2251811	3782259	5198797	3503245	6948188
19053	PE 38:3e; PE 18:0e/20:3; [M-H]-	3071963	5970848	4451466	1451612	2727596	365951	2637214	2488752	1562551	6365132
19055	PE 38:3e; PE 18:0e/20:3; [M-H]-	39316964	39350856	25496384	7796434	31397852	3860918	18158416	29580792	8559253	31669232
19056	PE 38:3e; PE 18:0e/20:3; [M-H]-	2512942	4093109	2365979	1134794	4977369	633854	2617533	5826780	1381293	6365132
19569	PE 38:3; PE 18:0-20:3; [M-H]-	35696072	52848052	39634496	11545041	41626484	8110706	23146252	55615200	13575116	63636800
19570	PE 38:3; PE 18:0-20:3; [M-H]-	35945	22745	67878	62915	33809	0	78432	156326	0	145123
19571	PE 38:3; PE 18:0-20:3; [M-H]-	162312	332825	377040	169037	210154	408448	879515	489582	901634	359636
19576	PE 38:3; PE 18:0-20:3; [M-H]-	14239998	5953851	34399508	4865032	3567940	17430176	44474900	10880039	35581624	9075058
19861	PE 38:3; PE 18:0-20:3; [M+H]+	1191418	1178684	3023353	1775273	1290961	1039604	1962413	1906851	1810247	2235211
19116	PE 38:2e; PE 18:0e/20:2; [M-H]-	888367	464820	818335	1004966	382182	479790	1010753	616076	1861933	2291905
19117	PE 38:2e; PE 18:0e/20:2; [M-H]-	3005698	2945848	2008985	19106716	1704359	9429915	29115728	71787152	19485142	74957528
19637	PE 38:2; PE 20:0-18:2; [M-H]-	40935440	91904536	89829248	24781944	83880040	12161873	38757288	91951632	25962812	100089264
19639	PE 38:2; PE 20:0-18:2; [M-H]-	5157225	22330044	59104168	6380810	10352058	378525	1765802	21022454	1428534	3043044
19195	PE 38:1e; PE 18:0e/20:1; [M-H]-	3819038	3670436	45004944	8392079	12738535	1269429	20850604	26858412	7888002	26518512
19691	PE 38:1; PE 18:0-20:1; [M-H]-	28055	0	0	0	5625	0	0	25554	0	40616
19692	PE 38:1; PE 18:0-20:1; [M-H]-	1574023	1881320	7265516	1242639	705563	1612099	900821	402654	464547	277771
19294	PE 38:0e; PE 18:0e/20:0; [M-H]-	1713301	2404440	7143278	1698299	1579425	2960344	4701260	3188144	5011457	3003385
18981	PE 37:4; PE 17:0-20:4; [M-H]-	7034764	17378904	7960112	2487117	12844771	861827	5302962	11645045	2375664	12454509
18982	PE 37:4; PE 17:0-20:4; [M-H]-	1929804	1877695	2401277	413548	2034005	256482	4094104	2214187	2149888	1992088
19113	PE 37:2; PE 19:0-18:2; [M-H]-	372323	607504	751836	377104	532439	263199	406173	829526	543121	900306
19114	PE 37:2; PE 19:0-18:2; [M-H]-	46704616	967968	102690288	88823440	73801592	16274899	69526040	101061232	53085380	96391016
19398	PE 37:2; PE 19:0-18:2; [M+H]+	316971	460903	710999	486867	512749	100541	432682	829526	258433	900306
17566	PE 36:6e; PE 16:1e/20:5; [M-H]-	592667	939834	1170602	940709	901555	238202	1004034	959908	728204	1130403
17634	PE 36:5e; PE 16:1e/20:4; [M-H]-	1508846	3770532	2703774	5071656	3236497	137103	1897017	3345465	1462948	3315430
17635	PE 36:5e; PE 16:1e/20:4; [M-H]-	1301569	6445834	3538970	706896	4086111	638139	1213116	7039566	865992	6788568
17636	PE 36:5e; PE 16:1e/20:4; [M-H]-	595399	1204268	861324	169380	1023549	511050	447425	1138276	321469	1418478
17637	PE 36:5e; PE 16:1e/20:4; [M-H]-	1047823	1915451	1488643	376126	1824840	157122	897764	1969459	547152	1848938
17638	PE 36:5e; PE 16:1e/20:4; [M-H]-	3059653	9608441	6791256	1335295	7833261	1091686	3098124	9888403	1839060	11050693
18053	PE 36:5e; PE 16:0e/20:5; [M+H]+	671491	919938	1466385	1136772	856918	415456	1322893	1348953	898251	1309882
18361	PE 36:5; PE 16:0-20:5; [M-H]-	1089819	1394792	1574522	622194	1091479	219986	1262709	1974435	609447	1866680
18363	PE 36:5; PE 16:0-20:5; [M-H]-	1189569	1704740	1765001	763260	1230028	233278	1339130	2308136	684947	2150260
17727	PE 36:4e; PE 16:1e/20:3; [M-H]-	6895824	10639851	15991812	8965118	10068831	2872798	23515278	15591221	14655057	15662357
17728	PE 36:4e; PE 16:1e/20:3; [M-H]-	31664	35736	91495	58607	8750	992720	89803	14001702	11994697	13645537
17729	PE 36:4e; PE 16:0e/20:4; [M-H]-	1154077	1957323	1399978	514017	1221656	234188	933012	1683862	725423	1739284
17730	PE 36:4e; PE 16:0e/20:4; [M-H]-	1088725	2240427	2083750	537304	1529783	265088	1204790	2849118	870175	3007645
18427	PE 36:4; PE 18:2-18:2; [M-H]-	5195790	8937456	15255209	2768867	6617690	1842127	10941125	12722340	269048	13426848
18430	PE 36:4; PE 18:2-18:2; [M-H]-	4597840	7330638	12352779	2727655	6083548	1691451	10941125	13287417	9062735	13426848
18827	PE 36:4; PE 18:2-18:2; [M+H]+	8771020	14390087	10592059	4729544	12683072	1276494	8386856	8971657	3730089	11650898
18428	PE 36:4; PE 16:0-20:4; [M-H]-	17179594	30711038	29883788	10397240	22141718	5029346	13967331	30148764	10233387	32434198
18429	PE 36:4; PE 16:0-20:4; [M-H]-	14591836	2812234	32604924	616224	1451442	270214	635615	1784346	12311486	1800176
18828	PE 36:4; PE 16:0-20:4; [M+H]+	12406426	30020376	1102017	8516368	25282536	3888788	14220117	35279628	9845186	33552994
17839	PE 36:3e; PE 18:2e/18:1; [M-H]-	4381600	4889314	6597794	3825901	4389222	1398092	7662900	4156373	4318034	3827559
17842	PE 36:3e; PE 18:2e/18:1; [M-H]-	1153175	1423549	1135906	936017	1461435	194728	2168750	2458047	1996586	2261164
17843	PE 36:3e; PE 18:2e/18:1; [M-H]-	1520161	1047056	1867592	695731	933267	974718	2413174	1823352	3246324	3365256
17841	PE 36:3e; PE 18:1e/18:2; [M-H]-	2521931	6185345	2953313	873920	3373216	684925	1966048	4678354	1940647	4748204
17844	PE 36:3e; PE 18:0e/18:3; [M-H]-	2206453	2703555	3624551	1098308	2231207	304596	2492810	4678354	740343	411534976
18518	PE 36:3; PE 18:1-18:2; [M-H]-	101920832	288546784	228033904	58114864	226803696	35795176	112660728	319366272	78005872	352901888
18519	PE 36:3; PE 18:1-18:2; [M-H]-	1904699	2774681	2313018	707428	2879316	433930	2126198	4181680	1149620	4748204
18520	PE 36:3; PE 18:1-18:2; [M-H]-	1566928	3883492	1700146	746280	2527118	462241	1867035	3162393	1267797	3291239
18883	PE 36:3; PE 18:1-18:2; [M+H]+	2521931	6185345	2836526	894109	4071076	517947	1832098	3690533	1271529	3680213
18887	PE 36:3; PE 18:1-18:2; [M+H]+	791593	1844575	3764264	1982082	2182096	659150	3967793	3984106	2598171	4510806
18008	PE 36:2e; PE 18:1e/18:1; [M-H]-	22881	40330	84271	85701	28969	249899	65246	185818	25272	193548
18014	PE 36:2e; PE 18:1e/18:1; [M-H]-	16354205	31522080	70106304	28464936	33403342	6034074	39190596	52844768	29706000	56612012
18017	PE 36:2e; PE 18:1e/18:1; [M-H]-	1818657	2160235	5053458	2484012	2513264	939675	4858625	4168227	22923328	41052488
18004	PE 36:2e; PE 18:0e/18:2; [M-H]-	234869	645339	624118	499838	512668	20177	681619	622469	239557	627042
18009	PE 36:2e; PE 18:0e/18:2; [M-H]-	1822549	1431560	1105543	2109472	1047497	293828	1292062	817888	508436	815357
18012	PE 36:2e; PE 18:0e/18:2; [M-H]-	21371818	51514080	24231828	8442960	33949916	3575651	17061204	32696292	7741787	30997344
18013	PE 36:2e; PE 18:0e/18:2; [M-H]-	2795652	6662774	6059822	1765892	6331225	1061621	2538185	9146264	2747754	11011296
18016	PE 36:2e; PE 18:0e/18:2; [M-H]-	20647606	23905506	12551876	5634231	17549296	4679172	11049852	18042270	10682789	31003858
18526	PE 36:2e; PE 18:0e/18:2; [M+H]+	2795652	6662774	23398862	5563778	20577456	4134366	14823707	29420332	10500330	29365428
18587	PE 36:2; PE 18:1-18:1; [M-H]-	9899762	9287056	20449854	12723854	12801004	2738392	15341552	20244776	10780304	19124416
18964	PE 36:2; PE 18:1-18:1; [M+H]+	3055994	5999916	6722601	4840194	5495550	699728	6246499	17747646	4037840	5582142
18583	PE 36:2; PE 18:0-18:2; [M-H]-	451331	592627	1303508	607494	657626	375524	1447495	1337706	1348091	1611327
18585	PE 36:2; PE 18:0-18:2; [M-H]-	3003172	4281766	6660032	3354327	4504327	727018	6589577	6566744	3600132	6361564
18588	PE 36:2; PE 18:0-18:2; [M-H]-	33444078	69613696	77104184	57115836	68361064	10752326	54512792	84488088	48610948	90356064
18963	PE 36:2; PE 18:0-18:2; [M+H]+	32324140	83234168	65036028	18902992	69087472	12682967	21873228	80422712	18929074	87328288
18155	PE 36:1e; PE 18:1e/18:0; [M-H]-	4858882	8064500	10779921	3935726	8079007	606709	8856331	9599553	3329982	9330441
18156	PE 36:1e; PE 18:0e/18:1; [M-H]-	142525	195230	477316	683449	155501	18001	232737	164420	546686	329446
18157	PE 36:1e; PE 18:0e/18:1; [M-H]-	4194036	9602213	19992782	3935726	7278145	583528	7866874	9844704	3505114	10266253
18159	PE 36:1e; PE 18:0e/18:1; [M-H]-	1890933	3371751	6031722	4665588	4793670	1953144	356432	7689632	3539180	7795300
18673	PE 36:1; PE 18:0-18:1; [M-H]-	11141382	14724148	22508788	14801584	16685065	4273923	24383572	29926380	16931688	31090586
18674	PE 36:1; PE 18:0-18:1; [M-H]-	6421181	9080195	20692350	7431438	11333330	5107554	22071574	19738144	14300379	21293306
19044	PE 36:1; PE 18:0-18:1; [M+H]+	0	39104	132334	107211	109876	0	44001	164283	0	254860
18762	PE 36:0; PE 18:0-18:0; [M-H]-	1953357	3867522	2488210	58672	2589550	566442	1842773	65398	65971	46468
18763	PE 36:0; PE 18:0-18:0; [M-H]-	238907	391941	380654	281638	347362	29365	356432	373581	113464	410595
19096	PE 36:0; PE 18:0-18:0; [M+H]+	4063958	7639984	10616824	3957926	8082756	1206782	6912048	2685166	1630063	9089963
17996	PE 35:2; PE 17:0-18:2; [M-H]-	16407711	21700124	33214708	21308432	24816206	4147798	20923334	29926380	16931688	31090586
17998	PE 35:2; PE 17:0-18:2; [M-H]-	25619896	40274760	70093736	54446148	51362668	18888798	48718116	69638496	40003052	71758784
18517	PE 36:3; PE 16:0-20:3; [M-H]-	51845	63501	576459	51778	78532	23245	699627	272255	333655	337082
18145	PE 35:1; PE 17:0-18:1; [M-H]-	434854	920415	1468509	1229502	1089611	115000	873185	2074025	718400	2529999
18578	PE 35:1; PE 17:0-18:1; [M+H]+	637318	1523701	1797736	1526676	1578424	201896	873185	2186291	689058	2071703
17094	PE 34:4; PE 14:0-20:4; [M-H]-	51845	39842	575524	21723	78532	0	582116	244210	257212	219004
16536	PE 34:3e; PE 16:1e/18:2; [M-H]-	892026	2916178	2364286	384490	2601783	392090	1011887	3087895	599075	4094706
17177	PE 34:3e; PE 16:0e/18:3; [M+H]+	600254	908139	2004234	628426	883032	240044	1418280	1842830	1122598	1934649
17216	PE 34:3; PE 16:1-18:2; [M-H]-	631099	2520332	2109153	585124	2243016	396866	761681	3229577	605981	2907595
17215	PE 34:3; PE 16:0-18:3; [M-H]-	1487787	1922071	3005016	1712081	1640545	431607	3285888	3056454	2562748	3886605
16637	PE 34:2e; PE 16:1e/18:1; [M-H]-	63503	0	0	2396682	2618089	530031	5727040	4568886	3360884	3886605
16638	PE 34:2e; PE 16:1e/18:1; [M-H]-	531272	817691	1532979	471188	877255	265149	1477246	1254639	1105010	1743226
16639	PE 34:2e; PE 16:1e/18:1; [M-H]-	364681	617894	950980	419870	454605	261337	929908	940078	618710	911803
16640	PE 34:2e; PE 16:1e/18:1; [M-H]-	2135283	667561	6048172	2380445	2535732	510122	5260041	3799831	3734102	715598
17320	PE 34:2; PE 16:0-18:2; [M-H]-	257865	628383	670133	254508	547268	140569	256959	781931	215298	756094
17321	PE 34:2; PE 16:0-18:2; [M-H]-	2804042	5055852	5916350	2057811	5559824	1297022	3875933	8781798	3457297	11122331
17323	PE 34:2; PE 16:0-18:2; [M-H]-	889266	1471390	1830004	285189	1279757	259028	841733	2119740	1011929	2168523
17325	PE 34:2; PE 16:0-18:2; [M-H]-	2648104	3366584	9512520	2431468	3033277	1000561	5039393	6404265	4135782	7881409
17800	PE 34:2; PE 16:0-18:2; [M+H]+	556222	724670	1162764	564713	701739	187093	1067984	1020767	701681	946356
16740	PE 34:1e; PE 18:1e/16:0; [M-H]-	1348172	897903	1515055	3553401	4410134	865019	7782902	9480170	5836382	8899799
16741	PE 34:1e; PE 18:1e/16:0; [M-H]-	700830	925424	1203408	465626	729229	144929	858077	776480	839571	896524
16743	PE 34:1e; PE 18:1e/16:0; [M-H]-	568884	1280080	1158175	1230886	826888	295201	816266	1152374	734087	803834
17356	PE 34:1e; PE 18:0e/16:1; [M+H]+	7899960	15123184	33993352	12229775	14796598	3156460	13832529	23553098	11678839	29140316
16744	PE 34:1e; PE 16:1e/18:0; [M-H]-	960465	2647714	2571466	793874	2190000	535406	764952	2676678	983764	2289704
17408	PE 34:1; PE 16:0-18:1; [M-H]-	985783	2570597	2238444	820611	2190000	481057	1078468	3939508	1181318	4553309
17867	PE 34:1; PE 16:0-18:1; [M+H]+	4343787	9253368	6649354	2738810	7085890	1278972	4774480	8041340	2752406	7992926
16845	PE 34:0e; PE 18:0e/16:0; [M-H]-	3799249	3944692	6679233	4106226	5733476	1126884	6350216	9194787	5956269	6044116
17490	PE 34:0; PE 17:0-17:0; [M-H]-	4615355	6675438	9662915	5221224	6321369	1388212	7759881	5768402	5956269	7167091
17491	PE 34:0; PE 17:0-17:0; [M-H]-	1555432	2859647	4405522	2164288	2648742	862157	3449096	3739174	2691086	3937612
17492	PE 34:0; PE 17:0-17:0; [M-H]-	4728926	5403826	7173338	2780782	4853092	1323970	5280752	6897992	5519552	9050059
17493	PE 34:0; PE 17:0-17:0; [M-H]-	8392246	4833242	9046131	5178091	5692458	1885229	7864878	9573766	8773898	9888069
17494	PE 34:0; PE 17:0-17:0; [M-H]-	35096656	68250424	56213184	13430269	49281644	9378826	20165880	63828028	18788030	62398496
17941	PE 34:0; PE 17:0-17:0; [M+H]+	733522	269648	497198	274979	335409	59261	461523	350924	289911	417972
17944	PE 34:0; PE 17:0-17:0; [M+H]+	815285	292671	699491	374762	305231	32124	581965	581727	635419	497829
15369	PE 32:2e; PE 16:1e/16:1; [M-H]-	5295402	8560983	7705574	7071261	7449386	1071765	7398280	7216154	4257806	6670835
15458	PE 32:1e; PE 16:1e/16:0; [M-H]-	12146883	24915290	46965084	17066140	22190618	5796578	27142992	34641160	23778532	48413736
16285	PE 32:1e; PE 16:0e/16:1; [M+H]+	1452734	2839164	4283167	2821370	2653114	674970	2683061	3206924	1978817	3260689
16109	PE 32:1; PE 16:0-16:1; [M-H]-	740909	2062082	1413900	1251866	993301	217383	910976	1206326	833656	971207
16834	PE 32:1; PE 16:0-16:1; [M+H]+	713954	300984	634504	762025	338522	231615	676951	490953	475137	511357
16166	PE 32:0; PE 16:0-16:0; [M-H]-	4281494	4662154	3818974	1471277	5942206	970576	3594827	6583241	3380659	7229930
16912	PE 32:0; PE 16:0-16:0; [M+H]+	4085148	15123675	11317723	2451624	10921891	1541525	5253686	17546912	3456388	20588906
10213	PE 22:4e; PE 18:4e/4:0; [M-H]-	243171	386949	608303	504183	338365	144105	483534	498488	383971	533540
9581	PE 20:1e; PE 16:1e/4:0; [M-H]-	9552036	25473648	38990000	23224640	20563704	5402584	21654222	26286940	12878816	31001284
9584	PE 20:1e; PE 16:1e/4:0; [M-H]-	1220722	678368	2855198	955998	1408585	471593	972818	946693	1772563	1015373
9583	PE 20:1e; PE 14:1e/6:0; [M-H]-	1087636	1276230	2370552	1101886	1238023	893254	2849930	2859988	1947854	2421986
9732	PE 20:0e; PE 16:0e/4:0; [M-H]-	139754	309458	279666	142910	187039	30829	229257	216795	131914	132187
9285	PE 19:0e; PE 16:0e/3:0; [M-H]-	1835386	3846313	7499149	3735226	2571688	584817	2462532	2980174	1349613	3945701
23339	PC 44:6e; PC 22:6e/22:0; [M+H]+	1600345	2396400	3686686	2280329	2279741	733810	2566961	3254672	1651873	2759830
23405	PC 44:5e; PC 18:5e/26:0; [M+H]+	0	95347	192661	51145	107382	6797	55252	170023	21694	172484
23833	PC 44:4; PC 22:2-22:2; [M+H]+	15560	23927	151806	32301	76627	16181	127212	226714	99116	243062
23396	PC 44:12; PC 22:6-22:6; [M+H]+	3292626	4358804	8344114	5791559	5376814	1827580	5396006	6967726	4806832	8930010
22527	PC 42:6e; PC 22:6e/20:0; [M+H]+	105370	354848	610699	453326	423120	188720	289658	976485	367345	961043
22528	PC 42:6e; PC 22:6e/20:0; [M+H]+	859123	1944356	4541662	2136205	1682977	268886	1115101	1709875	908074	1080275
22529	PC 42:6e; PC 22:6e/20:0; [M+H]+	318392	2006774	780933	662104	1555609	575176	637077	3767352	471297	2663541
22605	PC 42:5e; PC 18:5e/24:0; [M+H]+	1398858	3748249	6748654	3095798	3055121	721531	986221	5614975	5150848	5298237
22664	PC 42:4e; PC 16:0e/26:4; [M+H]+	837382	984869	1321879	786752	1087571	279797	1255924	1299141	877139	1002764
22665	PC 42:4e; PC 16:0e/26:4; [M+H]+	3640358	8296711	15712720	5538890	7671720	3164329	10026508	13828696	6845372	13857754
22666	PC 42:4e; PC 16:0e/26:4; [M+H]+	579503	490281	1547666	337654	373652	260119	549083	320368	206156	434570
23035	PC 42:4; PC 21:2-21:2; [M+H]+	440948	752821	1674212	1271621	414222	249354	249143	572233	387913	473058
23036	PC 42:4; PC 21:2-21:2; [M+H]+	2071348	755288	877490	229654	564334	36556	458568	323031	293753	389523
22721	PC 42:3e; PC 18:3e/24:0; [M+H]+	46468	85039	331253	140521	125787	110930	78709	178529	562121	153536
23094	PC 42:3; PC 24:1-18:2; [M+H]+	5954419	2216188	5079866	2070732	1723199	301287	2676506	1686082	1096310	1754216
23158	PC 42:2; PC 21:1-21:1; [M+H]+	273452	34632	2752343	1445814	32819	11547	549880	43755	247458	43783
23159	PC 42:2; PC 21:1-21:1; [M+H]+	2138405	3547874	2094388	88081	2813962	68875	650486	1076021	198448	1192437
22063	PC 41:6e; PC 22:6e/19:0; [M+H]+	1279857	967887	4298779	1919934	791318	2359660	1221893	9990167	6939990	7551126
21386	PC 40:9e; PC 22:4e/18:5; [M+H]+	14346	0	3325748	1806522	771507	155852	1512775	1310617	743418	1145027
21836	PI 36:3; PI 18:1-18:2; [M-H]-	105029	86057	2869993	1603820	60553	47617	409061	79850	209203	71352
21449	PC 40:8e; PC 22:3e/18:5; [M+H]+	17800300	30081240	36093592	9921989	34073004	5367879	23325600	43792452	13721942	42519260
21902	PC 40:8; PC 20:4-20:4; [M+H]+	287020	221085	1263994	365470	34073004	5367879	24574862	33494914	14875325	34041532
21521	PC 40:7e; PC 18:1e/22:6; [M+H]+	14751680	55750676	32456428	2466086	40746284	4721202	5442694	212611	25829	205210
21523	PC 40:7e; PC 18:1e/22:6; [M+H]+	450414	987898	5746090	1247275	843461	57018	1037978	746031	3888911	735897
21967	PC 40:7; PC 18:1-22:6; [M+H]+	14544285	52348596	28668042	2454484	38830860	4721202	5918796	58772580	3888911	58829160
21577	PC 40:6e; PC 18:0e/22:6; [M+H]+	149147	365336	534051	319377	337835	103781	347745	379886	276225	518671
21578	PC 40:6e; PC 18:0e/22:6; [M+H]+	441339	563376	5746090	1770605	302447	119941	978009	422806	388575	383602
22058	PC 40:6; PC 20:3-20:3; [M+H]+	524788	2151025	863064	161541	1976003	99887	279373	1493758	194414	1286210
22060	PC 40:6; PC 18:0-22:6; [M+H]+	2707119	3481292	3710182	991368	3172830	315873	1633224	2902705	1086503	3523074
21647	PC 40:5e; PC 18:0e/22:5; [M+H]+	860752	1846452	2173938	2440027	1481103	1391133	770526	683158	574093	1473006
21648	PC 40:5e; PC 18:0e/22:5; [M+H]+	5368598	18597746	5122490	1060845	11207938	1200472	2359851	17150850	1339194	19775366
21650	PC 40:5e; PC 18:0e/22:5; [M+H]+	0	0	62838	1097	39344	1457	65107	192155	25293	199496
21651	PC 40:5e; PC 18:0e/22:5; [M+H]+	120689	177398	305401	27739	71148	20779	53565	1961729	1669196	1781260
21720	PC 40:4e; PC 14:0e/26:4; [M+H]+	421216	404530	6289128	1168585	3205578	259579	774840	2583926	501607	2698682
21723	PC 40:4e; PC 14:0e/26:4; [M+H]+	1222499	1476125	2605368	1683332	1345766	674603	2243872	1661587	1511259	1731532
21724	PC 40:4e; PC 14:0e/26:4; [M+H]+	1773121	1738161	2948772	1283716	1216911	596139	2305576	1661587	1097556	1542509
21725	PC 40:4e; PC 14:0e/26:4; [M+H]+	43665	84325	322704	52228	9741	221265	33750	2105243	351876	2175701
22196	PC 40:4; PC 20:2-20:2; [M+H]+	1583367	1159851	3023434	1638528	1678850	954797	1921627	2399356	1452176	2499870
22197	PC 40:4; PC 20:2-20:2; [M+H]+	1583367	1947275	2366612	1108010	2118151	401934	1274486	959587	666837	1922430
22198	PC 40:4; PC 20:2-20:2; [M+H]+	2917128	5440154	4853262	825089	5912584	788005	1412012	6689268	961901	8967088
22199	PC 40:4; PC 20:2-20:2; [M+H]+	797283	1789794	2836196	1515772	1658090	823076	1861707	2046978	1626531	2572761
21790	PC 40:3e; PC 18:0e/22:3; [M+H]+	1765855	10475651	6495252	595902	11236084	1270710	1083189	18219638	920801	18837202
21791	PC 40:3e; PC 18:0e/22:3; [M+H]+	2026919	14292620	8094077	671735	13555764	1320449	1191694	71058	1081192	166228
21844	PC 40:2e; PC 14:0e/26:2; [M+H]+	3707093	16169244	9158760	1086463	11386403	1257155	1464238	11736813	1343114	13935892
21845	PC 40:2e; PC 14:0e/26:2; [M+H]+	184554	1025677	2233895	1158213	871914	509223	979339	1518930	605106	1978680
21846	PC 40:2e; PC 14:0e/26:2; [M+H]+	394450	700169	2573172	895235	614367	296582	945838	725609	424590	14894447
22343	PC 40:2; PC 20:1-20:1; [M+H]+	209145	583968	1273056	580972	600650	463290	1107068	1684996	563206	1663462
22344	PC 40:2; PC 20:1-20:1; [M+H]+	4407968	20402646	342465	31944	238523	1503349	1244362	20448628	1063786	21899928
21909	PC 40:1e; PC 14:0e/26:1; [M+H]+	276037	2113264	626502	45091	1521935	69209	132862	1467294	40265	1574683
21911	PC 40:1e; PC 14:0e/26:1; [M+H]+	1572711	620416	606098	350344	559187	132158	1385413	8840693	624527	542170
21024	PC 39:7e; PC 18:5e/21:2; [M+H]+	351505	520731	637308	266050	391289	43296	2283170	751240	741345	775221
21025	PC 39:7e; PC 18:5e/21:2; [M+H]+	675942	1035988	884761	456462	611477	244517	1663500	731786	748028	504276
21177	PC 39:5e; PC 18:5e/21:0; [M+H]+	159621	1226010	791682	173664	793408	30930	202562	884957	47737	603137
21466	PC 39:1e; PC 14:1e/25:0; [M+H]+	1688984	18392840	12982899	623711	12595563	778658	864263	10204073	555036	0
20546	PC 38:7e; PC 16:1e/22:6; [M+H]+	1127007	18258478	15097854	588655	12595563	778658	846445	11739136	471410	10717925
20547	PC 38:7e; PC 16:1e/22:6; [M+H]+	192399	835303	942061	1305744	645803	733768	81876	791746	589776	10717925
20548	PC 38:7e; PC 16:1e/22:6; [M+H]+	240363	1625088	436577	61240	1203019	126286	58999	1048342	1999503	1089350
20550	PC 38:7e; PC 16:1e/22:6; [M+H]+	459429	506588	1323718	898562	694926	480914	1221959	834001	955701	657224
20614	PC 38:6e; PC 16:0e/22:6; [M+H]+	642988	1219812	1099560	660399	1086624	494503	1034021	1083311	519351	1029341
20615	PC 38:6e; PC 16:0e/22:6; [M+H]+	165683	313908	537522	799075	563016	568171	1178603	1169249	1145104	929986
20616	PC 38:6e; PC 16:0e/22:6; [M+H]+	524284	1494471	1228948	151491	1331700	339533	278979	2526586	149148	2810695
21693	PC 38:5e; PC 18:1e/20:4; [M+Hac-H]-	165147	699646	705780	459349	349238	482678	631917	859037	957987	977489
21694	PC 38:5e; PC 18:1e/20:4; [M+Hac-H]-	325049	312568	1657839	553835	640044	594550	1093714	1198482	547240	1349110
21695	PC 38:5e; PC 18:1e/20:4; [M+Hac-H]-	149025	329641	787112	319623	330416	202702	404208	364253	421467	463375
21696	PC 38:5e; PC 18:1e/20:4; [M+Hac-H]-	6248	61399	26092	81106	402637	13632	934452	127130	103208	99821
21697	PC 38:5e; PC 18:1e/20:4; [M+Hac-H]-	245823	348349	90002	81106	314972	25967	697140	201924	103208	192346
21698	PC 38:5e; PC 18:1e/20:4; [M+Hac-H]-	393958	3914060	2219278	454070	2797976	287384	437330	3688575	315213	2676459
20674	PC 38:5e; PC 16:0e/22:5; [M+H]+	623731	1401847	3152113	2137820	1536769	1454677	4120119	2753942	3242189	2618366
20675	PC 38:5e; PC 16:0e/22:5; [M+H]+	762558	1328828	3152113	1796245	1508791	1050524	3328374	2151204	1969540	1958752
20676	PC 38:5e; PC 16:0e/22:5; [M+H]+	582036	2437656	2969016	1930035	1149094	772440	1774061	2286520	1398167	2293174
20678	PC 38:5e; PC 16:0e/22:5; [M+H]+	417686	1413502	3766830	1930035	2489162	1592662	2724688	5289388	2834040	4908700
20745	PC 38:4e; PC 14:0e/24:4; [M+H]+	735046	1936570	4644404	1693434	2038574	1259793	2304644	4313845	2767092	4829606
20746	PC 38:4e; PC 14:0e/24:4; [M+H]+	1029346	1370400	1222491	630020	1138250	353027	3383849	1235792	1483833	1218956
21237	PC 38:4; PC 19:2-19:2; [M+H]+	903089	1196811	1222491	412056	872342	572348	2829710	1198992	1105544	1061295
21240	PC 38:4; PC 19:2-19:2; [M+H]+	91561	146950	240164	758504	89671	491205	3383849	1235792	1483833	1218956
20839	PC 38:3e; PC 16:0e/22:3; [M+H]+	0	3046	0	4164084	3062718	3281138	7496616	7237919	9671399	7195236
21315	PC 38:3; PC 18:0-20:3; [M+H]+	40230	2689806	364330	103062	2585490	209628	209341	175729	164133	168804
21317	PC 38:3; PC 18:0-20:3; [M+H]+	69440	95031	211900	102013	3815922	229687	268095	2240615	499206	2365602
20912	PC 38:2e; PC 14:0e/24:2; [M+H]+	482981	19754940	1315420	755613	18581586	1070623	485879	14885552	655705	15656111
21390	PC 38:2; PC 19:1-19:1; [M+H]+	17461	6323	198883	68997	5149	4666	200891	5407	363924	3975
21391	PC 38:2; PC 19:1-19:1; [M+H]+	6031	17353	55382	38487	960250	68555	92052	491186	51686	15656111
20971	PC 38:1e; PC 14:0e/24:1; [M+H]+	723772	37101428	2497301	1092378	212543	119938	166188	1050282	351377	813916
21030	PC 38:0e; PC 14:0e/24:0; [M+H]+	111080	520418	150052	167155	384289	16427	24543	331616	45577	390213
20077	PC 37:7e; PC 18:5e/19:2; [M+H]+	14269	1225128	74043	28150	979097	52524	40507	813526	46416	916918
20153	PC 37:6e; PC 22:6e/15:0; [M+H]+	9046	3492560	608747	16330	221040	8142	188426	171836	167065	152095
20211	PC 37:5e; PC 18:5e/19:0; [M+H]+	14071	3229785	223669	415582	3190899	428895	33010	2543291	141806	2524593
20212	PC 37:5e; PC 18:5e/19:0; [M+H]+	0	278456	10571	0	253960	9429	5852	371131	1765	298778
20274	PG 38:6; PG 18:2-20:4; [M-H]-	45382	656740	159403	225175	1719404	218518	20688	1428128	144587	1311737
20408	PC 37:2e; PC 16:0e/21:2; [M+H]+	0	247107	34516	12620	1137502	56754	5852	893345	35991	925706
20908	PC 37:2; PC 19:0-18:2; [M+H]+	70047	1851300	1892099	1108738	21040674	1951096	526472	20105310	860726	21157610
19613	PC 36:6e; PC 14:0e/22:6; [M+H]+	1784	1233420	34516	21964	617017	50140	29973	331298	23514	285014
19614	PC 36:6e; PC 14:0e/22:6; [M+H]+	135320	194754	98740	22257	570522	76819	19692	346073	19376	354886
19705	PC 36:5e; PC 18:0e/18:5; [M+H]+	8031	1967450	537364	77031	6758910	515471	182926	5697147	297294	6023166
19707	PG 36:2; PG 18:0-18:2; [M-H]-	4048	2896524	284691	116866	2660074	151512	50453	1706132	55753	1768157
19709	PC 36:5e; PC 18:0e/18:5; [M+H]+	8031	3732910	254922	146361	1675789	355106	16291	1661482	136922	1488798
19710	PG 36:2; PG 18:1-18:1; [M-H]-	0	3732910	254922	133604	4171640	355106	46741	3663422	223314	3749913
21108	PC 36:5e; PC 16:1e/20:4; [M+Hac-H]-	0	8746	0	0	13304	0	0	8910	0	9471
21109	PC 36:5e; PC 16:1e/20:4; [M+Hac-H]-	0	7069	0	0	8460	0	11407	8910	12307	8688
20205	PC 36:5; PC 16:0-20:5; [M+H]+	4855	156552	13531	0	161119	7143	4907	207637	7451	197593
20203	PC 36:5; PC 14:0-22:5; [M+H]+	12495	29520978	1970532	882234	33021122	2149205	475959	28980118	1049938	30040228
21151	PC 36:4e; PC 16:0e/20:4; [M+Hac-H]-	12495	29520978	1970532	882234	33021122	2149205	569191	241573	5580	348489
21152	PC 36:4e; PC 16:0e/20:4; [M+Hac-H]-	0	0	150043	41080	0	0	186589	0	302617	3652
21153	PC 36:4e; PC 16:0e/20:4; [M+Hac-H]-	4855	242852	13531	0	173863	7143	7530	152516	4295	30040228
21154	PC 36:4e; PC 16:0e/20:4; [M+Hac-H]-	0	223782	7712	6020	179975	0	4438	220858	7451	269150
21155	PC 36:4e; PC 16:0e/20:4; [M+Hac-H]-	0	510467	45717	35941	516591	16681	34832	392512	23331	344503
19780	PC 36:4e; PC 14:0e/22:4; [M+H]+	5592	22449	40737	43435	27368	11351	66243	40326	35359	52640
19781	PC 36:4e; PC 14:0e/22:4; [M+H]+	26081	510467	176974	118339	2572078	202664	186372	2065366	34781	2201570
20267	PC 36:4; PC 18:2-18:2; [M+H]+	12579	45286	44735	50790	55336	80337	69850	55441	67768	59917
20268	PC 36:4; PC 18:2-18:2; [M+H]+	0	176512	22094	0	144704	2320	19926	118358	3588	108481
19867	PC 36:3e; PC 14:0e/22:3; [M+H]+	0	85087	887319	785655	12415088	1303175	251386	10731248	631920	10669718
19869	PC 36:3e; PC 14:0e/22:3; [M+H]+	0	85087	9203	0	80120	0	0	57877	0	79750
20333	PC 36:3; PC 18:1-18:2; [M+H]+	11813	10980684	887319	785655	12415088	1303175	251386	10731248	631920	10669718
20332	PC 36:3; PC 15:1-21:2; [M+H]+	11813	10980684	887319	785655	198343	740019	140231	7609108	478039	7968767
19956	PE 40:4e; PE 18:1e/22:3; [M-H]-	0	11508855	679292	333529	9908918	740019	140231	7609108	437482	10650862
19957	PE 40:4e; PE 18:1e/22:3; [M-H]-	19786	7420129	482939	424143	7227402	492057	70075	3553508	155933	3693304
20402	PC 36:2; PC 18:1-18:1; [M+H]+	0	501257	41228	11565	561558	35069	5150	530227	8352	516412
20403	PC 36:2; PC 18:1-18:1; [M+H]+	221215	83064936	6720496	5854508	92597344	9981911	1857073	81348048	4626810	82648104
20018	PC 36:1e; PC 14:0e/22:1; [M+H]+	9701	651364	29743	6754	565862	23428	5150	518668	5883	475136
20083	PC 36:0e; PC 14:0e/22:0; [M+H]+	0	511477	11323	6307	600943	30693	0	579899	5883	82648104
20084	PC 36:0e; PC 14:0e/22:0; [M+H]+	21015	396541	49300	34101	437723	0	37749	380232	22226	385308
20559	PC 36:0; PC 18:0-18:0; [M+H]+	44428	3288553	237710	229627	3552790	373731	85780	2574708	132576	2697146
19196	PE 38:1e; PE 18:0e/20:1; [M-H]-	0	47786	0	0	51376	0	8935	46755	0	46661
19267	PC 35:4e; PC 18:4e/17:0; [M+H]+	0	1168838	131958	8875	1043438	14008	8935	725651	7790	836091
19777	PC 35:4; PC 17:2-18:2; [M+H]+	85073	3752678	335386	162637	1681588	455779	114935	6442038	192272	3760338
19399	PC 35:2e; PC 14:0e/21:2; [M+H]+	0	0	5210	7622	0	0	0	13896	0	20763
19950	PC 35:2; PC 17:0-18:2; [M+H]+	168169	203595	6782	0	6669	0	26304	11111	3976	0
19470	PC 35:1e; PC 14:0e/21:1; [M+H]+	0	51518	10979	0	254541	62972	12988	51951	32514	135893
20014	PC 35:1; PC 15:0-20:1; [M+H]+	36939	230805	71282	122939	254541	59577	50261	115401	90597	202670
19554	PC 35:0e; PC 14:0e/21:0; [M+H]+	146429	178287	244257	199789	788382	313617	284772	263958	269684	642132
18833	PC 34:4e; PC 14:0e/20:4; [M+H]+	21819	62930	179538	124607	21479	0	152168	0	4156	0
19254	PC 34:4; PC 17:2-17:2; [M+H]+	202952	1759093	495212	947273	1548277	161081	376970	1162025	41443	1130495
19255	PC 34:4; PC 17:2-17:2; [M+H]+	202952	320022	495212	280841	290682	205322	351854	346328	265673	313014
18894	PC 34:3e; PC 14:0e/20:3; [M+H]+	0	5379	0	5441	12449	263514	0	0	265673	313014
19318	PC 34:3; PC 18:0-16:3; [M+H]+	23702	122521	92713	5968	92582	5574	9113	126002	2599	126723
19320	PC 34:3; PC 16:1-18:2; [M+H]+	23702	122521	92713	34415	107330	10170	4299	126002	2599	131685
18977	PC 34:2e; PC 14:0e/20:2; [M+H]+	0	11645189	727949	353816	10931664	602328	247913	7741180	295576	7881433
18978	PC 34:2e; PC 14:0e/20:2; [M+H]+	0	54852	6571	34415	103864	10170	0	66590	0	66815
19395	PC 34:2; PC 16:0-18:2; [M+H]+	0	54441	6103	0	72045	0	14270	40622	0	30579
20571	PC 34:1e; PC 18:1e/16:0; [M+Hac-H]-	203589	21658788	1348025	235763	236938	13073	308106	307782	134123	198145
20572	PC 34:1e; PC 18:1e/16:0; [M+Hac-H]-	666892	1254043	1397332	418004	1277905	203022	1150671	1106157	766247	1123422
20573	PC 34:1e; PC 18:1e/16:0; [M+Hac-H]-	770186	3192207	1665986	311751	2955096	250362	765598	3028420	509660	3513779
20574	PC 34:1e; PC 18:1e/16:0; [M+Hac-H]-	12446	56382	1613790	299679	2411551	244665	684662	2876377	487566	3021598
19049	PC 34:1e; PC 14:0e/20:1; [M+H]+	383465	1015885	523745	11648	549534	10704	55437	310948	49426	394848
19469	PC 34:1; PC 16:0-18:1; [M+H]+	5407404	19011702	15263791	2449992	14716049	2926463	9696692	23130644	10136195	25035658
20625	PC 34:0e; PC 18:0e/16:0; [M+Hac-H]-	4645618	6008008	8262081	3998970	7771710	2084108	7139695	11257945	5799006	8311358
19100	PC 34:0e; PC 14:0e/20:0; [M+H]+	2796238	9820647	7993821	1276110	7719299	3041887	10226947	15220050	10454930	14243770
19549	PG 36:5; PG 16:0-20:5; [M-H]-	5595718	10116091	956579	663540	1955872	201521	682922	2053253	556635	1029448
18966	PC 33:2; PC 13:0-20:2; [M+H]+	1021568	4997980	3962605	782451	3887029	509206	1593025	2650199	808631	2813426
18586	PE 36:2; PE 18:1-18:1; [M-H]-	7551846	18988156	12420756	2868476	14797018	2877930	6041888	19087332	5314689	21520792
18661	PC 33:0e; PC 14:0e/19:0; [M+H]+	623352	1804638	3764295	1384562	25409802	3580174	7357977	32679104	6116809	33042084
18662	PC 33:0e; PC 14:0e/19:0; [M+H]+	971662	1724794	1369644	202323	1611951	94953	759852	1909735	450587	1497432
19095	PC 33:0; PC 14:0-19:0; [M+H]+	1744796	4340740	4396282	1086854	4687278	751276	3035990	5784190	2653510	5711074
17807	PC 32:2e; PC 14:0e/18:2; [M+H]+	481929	4340740	4396282	1271715	4687278	500532	404648	791478	1111366	653524
18516	PC 32:2; PC 16:1-16:1; [M+H]+	969043	1670907	1751278	241703	4687278	751276	3035990	5784190	2653510	5711074
17874	PC 32:1e; PC 14:0e/18:1; [M+H]+	4982717	11561494	8843690	2305689	15706413	1815142	4115976	12208339	5080564	12760338
17875	PC 32:1e; PC 14:0e/18:1; [M+H]+	708785	1216574	3371303	1310193	896419	169318	943550	1033878	664317	12760338
18579	PC 32:1; PC 16:0-16:1; [M+H]+	8321840	15847555	1635750	1034928	1802828	807385	508726	1792367	2173033	1669486
17949	PC 32:0e; PC 14:0e/18:0; [M+H]+	717298	1728406	947493	194788	1292596	186298	475603	827148	338504	1264865
18656	PC 32:0; PC 16:0-16:0; [M+H]+	295668	487096	616988	198637	1129942	137737	496556	460715	333902	1474334
18657	PC 32:0; PC 16:0-16:0; [M+H]+	840918	1302321	1650189	682701	1810474	260166	1208388	871995	221197	749413
17428	PC 31:0e; PC 14:0e/17:0; [M+H]+	840918	1302321	1650189	769017	2147719	575432	1394500	2353797	954798	1874001
17943	PC 31:0; PC 15:0-16:0; [M+H]+	1155514	5306842	2387816	629027	4520865	442679	1326002	2885233	967261	2754676
16839	PC 30:1e; PC 14:0e/16:1; [M+H]+	1322416	725920	715488	206425	908013	236501	452179	800690	501568	900272
16841	PC 30:1e; PC 14:0e/16:1; [M+H]+	1301487	2253592	1702234	703108	2440585	406500	1350560	2239816	1295115	2304086
16915	PC 30:0e; PC 14:0e/16:0; [M+H]+	734970	3010943	1100788	410978	3549316	369255	1318494	2225247	1295115	2304086
17424	PC 30:0; PC 15:0-15:0; [M+H]+	5856632	9297208	8294114	2006548	10514058	2941314	4694172	11738450	4075742	11627227
13264	PC 24:6e; PC 22:6e/2:0; [M+H]+	314848	365907	988161	417603	245255	1037919	768792	263691	924321	233734
13327	PC 24:5e; PC 22:5e/2:0; [M+H]+	893315	658243	913941	636296	770322	667065	305981	487640	743334	717626
12307	PC 22:4e; PC 20:4e/2:0; [M+H]+	963651	809144	3386814	2032437	1032438	2709714	3162064	297626	2023137	190690
12438	PC 22:3e; PC 20:3e/2:0; [M+H]+	155991	100879	357675	274057	119491	261175	518023	101895	352360	77316
12613	PC 22:1e; PC 14:1e/8:0; [M+H]+	3295620	6379720	18770040	9332494	6363654	11477221	13523526	4128732	10446716	3904722
11030	PC 20:5e; PC 18:5e/2:0; [M+H]+	97650	69959	95557	84395	883664	73424	104197	431672	130074	69154
11031	PC 20:5e; PC 18:5e/2:0; [M+H]+	732665	1026894	3617922	2169509	919906	2241631	3570597	496650	2123638	383252
11080	PC 20:4e; PC 18:4e/2:0; [M+H]+	4121749	2839406	3495876	4245676	3799078	5954574	2936620	3135585	4035778	3948262
11142	PC 20:3e; PC 18:3e/2:0; [M+H]+	8262416	28158788	63690672	30722758	26298286	29031066	35501376	22244592	30576830	22470408
11234	PC 20:2e; PC 18:2e/2:0; [M+H]+	2004617	4152876	11964721	5935744	3596368	5846564	11254624	1719836	6744102	1430595
11235	PC 20:2e; PC 18:2e/2:0; [M+H]+	2004617	4152892	11964721	148614	3595623	5846564	11053054	1712627	6678422	1430595
11236	PC 20:2e; PC 18:2e/2:0; [M+H]+	163231	541750	1083313	676199	472808	806749	515327	214454	757155	229573
11322	PC 20:1e; PC 18:1e/2:0; [M+H]+	1016986	890934	748991	820081	897688	1550151	999376	624182	769977	928340
11323	PC 20:1e; PC 18:1e/2:0; [M+H]+	5410818	11870916	22160670	13373505	10297862	10960397	13227829	9734026	11927361	8831482
11430	PC 20:0e; PC 18:0e/2:0; [M+H]+	7568254	15910569	36916836	20376370	15588976	25142664	23346202	9698939	21545212	8732110
10737	PC 19:1e; PC 14:1e/5:0; [M+H]+	881580	1402728	3109992	1809105	956143	2643771	1969666	1443936	2388266	1394165
10738	PC 19:1e; PC 14:1e/5:0; [M+H]+	3269950	3812908	10989486	6401182	3437110	7159085	5297746	4129196	5744462	4267556
10739	PC 19:1e; PC 14:1e/5:0; [M+H]+	100519	84908	248212	197099	62969	63279	58875	89207	81978	128867
10828	PC 19:0e; PC 14:0e/5:0; [M+H]+	866922	676866	999847	602537	556134	664762	566478	754547	619987	757070
10829	PC 19:0e; PC 14:0e/5:0; [M+H]+	984052	873241	1146536	978534	745023	1137979	469030	965488	904232	1037603
10830	PC 19:0e; PC 14:0e/5:0; [M+H]+	204562	242863	486125	438528	237326	250346	424371	310834	402913	264951
9960	PC 18:2e; PC 16:2e/2:0; [M+H]+	63246	71415	92676	29778	79868	63304	77940	90340	85571	121052
9961	PC 18:2e; PC 16:2e/2:0; [M+H]+	78478	24923	98117	96271	70173	216302	39299	83759	139426	92678
10058	PC 18:1e; PC 16:1e/2:0; [M+H]+	0	2867	0	2931	2112	0	1828	1812	0	0
10060	PC 18:1e; PC 16:1e/2:0; [M+H]+	209885	519993	1944581	451141	770387	452556	1038956	1232419	691769	1022928
10152	PC 18:0e; PC 16:0e/2:0; [M+H]+	0	0	222619	0	0	0	1539673	0	48139	0
10158	PC 18:0e; PC 16:0e/2:0; [M+H]+	0	0	2313834	214299	0	0	8114712	0	0	0
10160	PC 18:0e; PC 16:0e/2:0; [M+H]+	0	0	422492	645840	0	0	684872	0	0	0
10161	PC 18:0e; PC 16:0e/2:0; [M+H]+	0	0	1719555	1663118	0	0	2604544	0	0	0
9430	PC 17:1e; PC 14:1e/3:0; [M+H]+	0	0	24848	20210	0	0	52893	0	0	0
9431	PC 17:1e; PC 14:1e/3:0; [M+H]+	0	0	441983	1195222	0	0	1083034	0	0	0
9530	PC 17:0e; PC 14:0e/3:0; [M+H]+	22067152	32325992	37499656	13538436	29660238	16484345	35664384	50243596	36454748	52690304
8861	PC 16:1e; PC 14:1e/2:0; [M+H]+	1568879	873352	2258651	1798803	999397	792674	3069072	1556221	2266844	1552098
8863	PC 16:1e; PC 14:1e/2:0; [M+H]+	1302539	609405	1920537	947196	740280	656698	3177650	1392612	2441793	1838320
8998	PC 16:0e; PC 14:0e/2:0; [M+H]+	1212826	720913	1689970	1305453	672798	956698	2748032	1482957	2260533	1275243
8999	PC 16:0e; PC 14:0e/2:0; [M+H]+	1071562	1534365	1765699	1294922	1570785	1365313	1856136	1867774	1836354	2089560
18955	PA 40:4; PA 20:0-20:4; [M-H]-	2107178	557511	922955	102225	480717	180143	1449210	570884	683310	471943
16588	PA 36:2; PA 18:0-18:2; [M-H]-	12622562	16332650	12086922	2897467	14134329	2859742	14543213	11835430	9420586	12317585
16694	PA 36:1; PA 18:0-18:1; [M-H]-	776118	280959	570497	208549	178386	59208	693990	89150	196360	99770
18759	OxPE 36:0e+1O(1Cyc); OxPE 18:0e/18:0+1O(1Cyc); [M-H]-	10929749	44856016	32795346	7027172	35789008	6483994	23235634	36641896	12325619	40732600
18760	OxPE 36:0e+1O(1Cyc); OxPE 18:0e/18:0+1O(1Cyc); [M-H]-	2763117	2414660	6986223	846095	737097	213640	4342445	1420926	1512120	100294
18761	OxPE 36:0e+1O(1Cyc); OxPE 18:0e/18:0+1O(1Cyc); [M-H]-	8492505	618283200	6984907	256235328	12521314	212135776	12926231	526196800	353619168	11029427
22341	OxPC 38:3+1O(1Cyc); OxPC 18:0-20:3+1O(1Cyc); [M+Hac-H]-	13898663	19292536	60239944	21440300	9268936	3991746	27204624	12709408	12305399	11843241
5104	OxFA 22:6+3O; [M-H]-	1266848	14830781	3981078	7331960	8622929	2994897	904291	7219852	1591127	7224033
4555	OxFA 22:6+2O; [M-H]-	6852692	10513469	12207326	746726	6635020	6392267	14511382	6711678	10594334	686947
4556	OxFA 22:6+2O; [M-H]-	4368708	6480644	10196799	4314076	6091008	4643596	6862059	9137124	6402160	9343266
4557	OxFA 22:6+2O; [M-H]-	2459886	734878	2680396	39527	525304	312182	3865875	954254	1746833	829749
4103	OxFA 22:6+1O; [M-H]-	853772	164632	2344521	67657	89744	60935	2804429	270640	1169337	325550
4634	OxFA 22:5+2O; [M-H]-	35975980	40540384	52648464	14476165	45766732	28705420	44275732	54429840	54901828	55498092
4635	OxFA 22:5+2O; [M-H]-	36238452	17202264	39217284	4124286	13144135	7506606	51958892	18345950	28849396	18168264
4637	OxFA 22:5+2O; [M-H]-	569191	1123419	2319021	1176769	556321	573749	1612332	781283	966820	624966
4638	OxFA 22:5+2O; [M-H]-	7521248	4523376	23226736	2548839	2252903	1550290	25063742	5244672	12010783	4017974
3841	OxFA 20:5+2O; [M-H]-	639273	1442714	1827186	705654	1387978	817012	1137498	1857401	1179999	1978515
3843	OxFA 20:5+2O; [M-H]-	14944989	30029764	33224410	8628737	32206388	21646050	23044824	40104080	25605388	42452564
3386	OxFA 20:5+1O; [M-H]-	603623	388576	1786733	762472	226089	142593	1972101	403579	784900	317878
3387	OxFA 20:5+1O; [M-H]-	2830008	3004437	3056450	1618916	3090332	3545498	2005113	4736010	4792402	4544990
3389	OxFA 20:5+1O; [M-H]-	1016704	2107336	2967644	1158975	2187362	980412	2836703	2477245	1793259	2784374
3321	OxFA 20:5+1O(1Cyc); [M-H]-	12588805	20226514	29530318	19558066	24501174	17120628	30918956	34175088	30612392	30927698
3322	OxFA 20:5+1O(1Cyc); [M-H]-	2518939	4126069	4931165	1040453	3978628	2940586	4588954	4340741	2870582	4751450
4815	OxFA 20:4+4O(1Cyc); [M-H]-	769060	512266	4533949	1139925	318985	339667	4766040	667643	2067712	557647
4816	OxFA 20:4+4O(1Cyc); [M-H]-	3427804	4825606	4493705	3069302	4776168	4653674	3283708	5462958	5024519	5856423
4257	OxFA 20:4+3O; [M-H]-	5316816	7827337	10336761	4882792	8919063	5215462	10662116	12931015	9283794	11377431
3887	OxFA 20:4+2O; [M-H]-	908418	2108826	2786407	1143008	2403675	1377132	1849550	2120518	1827893	2579465
3888	OxFA 20:4+2O; [M-H]-	1287640	376561	3951727	797639	327628	335730	7658667	982084	3029811	596141
3889	OxFA 20:4+2O; [M-H]-	2089753	1898893	1845264	951754	2131396	1798672	1682777	2040842	2219448	2007902
3410	OxFA 20:4+1O; [M-H]-	6766472	10769469	16421046	14164443	11322663	10308103	13484751	17118168	12270893	18067712
3411	OxFA 20:4+1O; [M-H]-	6766472	10769469	16421046	14164443	11322663	10308103	13484751	17118168	12270893	18067712
3412	OxFA 20:4+1O; [M-H]-	2885932	3110353	3667900	4026987	3306128	3615144	2675656	3577538	4371613	3828076
4882	OxFA 20:3+4O(1Cyc); [M-H]-	23695588	35545828	42746236	27110204	36680228	41457984	36589936	52248700	52374588	57841240
3941	OxFA 20:3+2O; [M-H]-	389522	289677	1352407	463131	223305	208983	1659371	404983	847800	281834
3943	OxFA 20:3+2O; [M-H]-	75824	164259	242134	50394	111393	135094	105026	177239	74479	305535
3944	OxFA 20:3+2O; [M-H]-	6554412	9219398	11907575	5685089	9489632	11540404	6240869	16147139	12203817	14899975
3949	OxFA 20:3+2O; [M-H]-	246051	444302	730243	451972	410169	315549	773307	670747	996326	715612
3882	OxFA 20:3+2O(1Cyc); [M-H]-	377896192	12402797	587912512	174028976	22976258	205638192	845209088	82938728	915643840	41439876
3883	OxFA 20:3+2O(1Cyc); [M-H]-	3272974	203366	0	0	0	800853	435045	0	2045340	0
3884	OxFA 20:3+2O(1Cyc); [M-H]-	8252057	1000683	357008	0	467100	1209357	1231150	1261364	4565760	1284640
3885	OxFA 20:3+2O(1Cyc); [M-H]-	28843652	2761426	1143405	0	1824672	4465754	3772418	1914808	11928960	2028287
3886	OxFA 20:3+2O(1Cyc); [M-H]-	3597185	454168	280457	0	728422	2184986	823379	1220125	4333592	952577
3448	OxFA 20:3+1O; [M-H]-	36123264	5158228	6083290	202641	3517230	7627530	12094101	7879990	28821470	5970202
3450	OxFA 20:3+1O; [M-H]-	284954784	45928948	32092506	788098	42087364	63716440	58899764	50833432	151806912	47246816
3451	OxFA 20:3+1O; [M-H]-	46814392	7089163	5658364	225524	6430540	8998202	15626476	11875164	27939220	11700052
2428	OxFA 18:3+1O; [M-H]-	55826560	4984597	5658364	225524	6430540	7261054	15626476	11875164	28722116	11700052
3194	OxFA 18:2+2O; [M-H]-	3183847	942340	318907	179576	571497	975472	797326	1008609	1342547	1284179
3195	OxFA 18:2+2O; [M-H]-	6454032	942340	622796	43264	571497	1194665	2183698	1320540	3273269	1246050
2479	OxFA 18:2+1O; [M-H]-	6446162	867423	816952	0	735080	1687899	1481853	1176995	3138823	818660
2480	OxFA 18:2+1O; [M-H]-	2319405	459072	230580	37736	419173	683951	598325	922180	1311862	886760
2482	OxFA 18:2+1O; [M-H]-	53581	37288	91918	81402	56261	96082	85124	62458	4190702	114959
2483	OxFA 18:2+1O; [M-H]-	4994280	877704	1346208	134144	732271	1620537	2733310	1253549	7307918	1281376
3718	OxFA 18:1+3O; [M-H]-	815094912	260287520	184404368	2334446	159906080	334419808	270699936	293830240	536201408	252007680
3283	OxFA 18:1+2O; [M-H]-	656641472	142540160	37309040	1760484	40996600	75323536	376699552	134910752	193175904	131917616
3284	OxFA 18:1+2O; [M-H]-	186082672	33147290	46637836	1828298	23901762	28985802	77981656	59242884	116879944	53331736
3285	OxFA 18:1+2O; [M-H]-	5727518	318084	3636756	0	233946	1176046	5873612	868809	6683632	514564
2566	OxFA 18:1+1O; [M-H]-	10517603	1710895	1729687	0	1733852	3220264	2569613	2713164	9661041	2896594
2567	OxFA 18:1+1O; [M-H]-	5407702	995395	839004	21834	691412	1296915	1389602	813850	3098700	939581
2571	OxFA 18:1+1O; [M-H]-	499742	697678	489110	0	521670	789677	467803	989030	1262416	988264
2573	OxFA 18:1+1O; [M-H]-	14900687	2179185	2343768	78261	1584896	4647020	5989668	2551356	8779985	2255722
12609	LPS 24:0; [M-H]-	8517459	852931	1567926	49281	637728	1405363	2402417	1353319	4522010	1657149
11655	LPS 22:0; [M-H]-	8517459	885250	1567926	49281	637728	1725482	2402417	1288184	4522010	1657149
10636	LPS 20:4; [M-H]-	516593	80864	177635	9896	113680	138920	125919	117004	268587	86167
10707	LPS 20:3; [M-H]-	117748800	23455040	31347374	412665	17009238	45127384	33514482	32666112	132567992	33710396
10709	LPS 20:3; [M-H]-	1781102720	371471200	551843264	816225	25780498	799551040	967103936	58171292	72254336	50558500
10889	LPS 20:0; [M-H]-	1040216320	103928288	389561440	11503519	89415992	424987136	511757152	328241856	904067840	302694720
10490	LPS 19:0; [M-H]-	28113044	23845428	39923020	1895072	25900876	50259116	41463028	51135724	46137444	40888196
10028	LPS 18:1; [M-H]-	146358624	22545178	48390892	2959470	10729925	26189254	59821980	41685996	69657600	37065664
10029	LPS 18:1; [M-H]-	2743454	2127090	2077584	116486	1747235	547887	3803144	3276418	3469277	3880690
10107	LPS 18:0; [M-H]-	22265520	1953093	23244632	1226186	1739641	5792140	39255980	6255366	40129196	3882450
10108	LPS 18:0; [M-H]-	13182574	1876862	3136831	178360	1475938	2883162	5210954	5024384	11233495	4442960
10109	LPS 18:0; [M-H]-	4439329	0	1073535	0	0	14623	2748416	21207	1950379	0
9814	LPS 17:0; [M-H]-	1439258	322172	1607262	0	107967	380853	3434057	815860	2658344	460773
9334	LPS 16:0; [M-H]-	3995481	465009	952741	0	546988	1447307	1111859	1010442	2376114	1085029
14078	LPI 22:6; [M-H]-	2257628	154676	1444271	4512	233202	189783	982355	323127	723896	359545
13090	LPI 20:4; [M-H]-	3849394	355334	653567	0	288512	1306702	1098131	645467	2323722	725000
12108	LPI 18:2; [M-H]-	1139618	203501	471622	7147	271688	926587	652431	519918	759025	609021
12270	LPI 18:0; [M-H]-	2654696	286328	2006550	49260	187614	300115	1992258	471542	1925578	426436
12271	LPI 18:0; [M-H]-	29296570	4011984	4918602	76753	2723338	10315585	7745148	5404363	21052332	5476954
12272	LPI 18:0; [M-H]-	11356467	2455444	2533119	101498	1548215	4705170	3070168	4764088	7450412	4244934
12274	LPI 18:0; [M-H]-	8604913	3774440	2533119	490808	3461572	4778458	3070168	5573828	5634603	5943813
10980	LPG 22:6; [M-H]-	6888940	96044392	19669372	792214	93402680	22812298	8391767	173390800	18104850	208347776
10981	LPG 22:6; [M-H]-	23988076	3092533	21303222	1117294	2286252	14075824	25535170	6708871	30050606	5711996
9654	LPG 18:2; [M-H]-	23988076	3092533	21303222	1117294	2286252	11762278	25535170	6708871	30050606	5711996
9655	LPG 18:2; [M-H]-	1818767	3541392	1417156	188525	3097396	1406137	1994263	5702112	2081730	6190242
9788	LPG 18:1; [M-H]-	116525528	27337354	327923616	7128439	20538412	54447660	389184000	56313980	331739584	53343548
9789	LPG 18:1; [M-H]-	18311958	1952812	5855179	715799	1625855	6782126	7979967	4250056	16044514	3775927
9838	LPG 18:0; [M-H]-	13947488	8459779	11995337	1075005	7552814	7376008	15314492	14766653	15130530	15586309
9839	LPG 18:0; [M-H]-	18957868	13208998	58999536	3772838	8330380	7120156	35296428	25379718	47153516	22022072
8942	LPG 16:0; [M-H]-	10429074	12760511	58132376	3772838	670057	6453422	37324128	23947748	27327650	19779218
8943	LPG 16:0; [M-H]-	14937990	2113928	13493311	714692	1621475	4750499	22632158	4710819	18777230	3979536
11267	LPE 24:0; [M-H]-	2154918	1311376	3698361	219980	763838	1243698	3490028	2460214	5951608	2328267
10104	LPE 22:6; [M-H]-	1011725	280880	268233	0	111093	388058	364205	235985	682294	245706
10105	LPE 22:6; [M-H]-	1344702	454136	545946	115691	501612	677137	788287	681555	993915	1082017
10106	LPE 22:6; [M-H]-	2643871	3242804	1719407	30235	2867858	1134349	1769198	4525880	2364075	4903948
10214	LPE 22:6; [M+H]+	4809900	1158330	8180550	452188	639317	6028643	8439515	2311453	10570129	1820618
10215	LPE 22:6; [M+H]+	37955208	4557706	18686752	670851	3152485	10984305	35042580	6593468	31760126	5742976
10295	LPE 22:5; [M+H]+	39391108	6835808	80285568	4212438	5508414	29729592	90026640	15262064	84832960	15072620
10296	LPE 22:5; [M+H]+	5742726	1007054	2825008	412083	660362	1377381	3514532	1914992	4304155	1655528
10431	LPE 22:0; [M-H]-	5710268	947909	2787614	700936	649139	1179307	3405777	1874754	4097178	1411542
9366	LPE 20:5; [M-H]-	10740343	3993410	19995994	1654728	2278948	8637754	17143810	8784052	23721756	8071256
9367	LPE 20:5; [M-H]-	133981	734693	941939	61021	212001	194181	630815	666729	518526	489985
9368	LPE 20:5; [M-H]-	107005	739096	3337971	203448	277059	466594	1023396	1461885	1296946	1178719
9155	LPE 20:5; [M+H]+	0	0	0	32999	81181	32330	13906	0	34382	0
9156	LPE 20:5; [M+H]+	63300	1184132	165624	134987	771877	89913	45212	776498	51806	869577
9407	LPE 20:4; [M-H]-	593787	17050826	7436454	9094141	7698959	2481391	1537555	11004660	2261063	10760812
9409	LPE 20:4; [M-H]-	4230866	45174924	14708306	28683208	28913964	11293813	3040795	26511270	6464346	28588238
9410	LPE 20:4; [M-H]-	162377	2457524	1221456	890901	2117444	1316579	604	2456211	1248419	2739077
9411	LPE 20:4; [M-H]-	61629	453267	334746	389400	355351	250610	23277	760517	246620	1069578
9208	LPE 20:4; [M+H]+	225718	1099488	524924	442096	800722	647285	38392	1066133	581988	1282074
9443	LPE 20:3; [M-H]-	76696	1425761	696538	344005	1622119	759097	50827	1857737	744722	2496841
9445	LPE 20:3; [M-H]-	8765370	2891378	10435003	7226919	2423109	172445	30654742	4148404	10957567	2796325
9446	LPE 20:3; [M-H]-	6183298	2735538	9383724	6337900	2229188	175988	31265496	3954822	10581536	3321854
9290	LPE 19:0; [M-H]-	3158438	2187548	3258574	4391296	1526633	191104	6473954	2766119	4527023	2331860
8992	LPE 19:0; [M+H]+	8802774	10661576	12755968	7086152	8140467	815914	22504810	5971430	11688426	5525477
8721	LPE 18:3; [M-H]-	909469	632551	1295618	1142742	536488	81944	2234571	688083	1294334	597109
8722	LPE 18:3; [M-H]-	14330015	14216583	27791216	25891148	10363647	8533161	35917608	14096581	17566548	3658002
8761	LPE 18:2; [M-H]-	967882	950926	1441756	1388610	714801	123640	1571025	601836	986234	1015426
8762	LPE 18:2; [M-H]-	5431521	5236944	11594521	10450929	3874104	586436	14154338	5214044	8425624	4856960
8763	LPE 18:2; [M-H]-	269727	345358	474951	627439	272815	59619	654720	338517	399291	261939
8229	LPE 18:2; [M+H]+	51052568	71527232	36344356	104789720	52121820	1196129	610571776	85836384	244113952	66129032
8821	LPE 18:1; [M-H]-	3853620	2082049	8180786	6216043	1535982	132926	34934580	2948580	15343564	1606976
8825	LPE 18:1; [M-H]-	706431	586343	1068069	1167037	402943	40855	2080290	635040	1115609	517639
8328	LPE 18:1; [M+H]+	1647977	3050984	5125314	5784574	1707094	281673	5123630	2573362	2776458	2405932
8329	LPE 18:1; [M+H]+	398110	507016	734462	789791	289085	38349	1023041	388175	455103	320072
8442	LPE 18:0; [M+H]+	14951114	9755243	26787348	20607708	7414084	811088	129471328	15810208	71855800	9990666
8444	LPE 18:0; [M+H]+	14951114	9755243	26787348	20607708	1347350	185862	33762764	9921246	71855800	1398554
8312	LPE 17:1; [M-H]-	62687992	41469280	134203096	86651184	34683092	2740152	598896960	73043880	347342144	47105348
8313	LPE 17:1; [M-H]-	85351544	36862000	206171744	197595472	39960580	2727400	885336256	91509920	563616384	67590160
8314	LPE 17:1; [M-H]-	1436747	2379846	4309954	5834555	1742870	349890	5296093	2909222	2927351	2806888
8315	LPE 17:1; [M-H]-	2174311	1080718	3585912	2829597	849566	284062	9785089	1918528	5240298	1411606
8316	LPE 17:1; [M-H]-	1042901	601139	2548733	3957206	482758	109700	6391640	1135842	2806024	774820
7783	LPE 17:1; [M+H]+	3542182	1730474	4002092	3686951	1401329	183744	7092084	2034885	3286588	2276375
7784	LPE 17:1; [M+H]+	34216272	19006068	105132328	128243680	18951892	1973604	263989216	31550120	145037168	27431396
8481	LPE 17:0; [M-H]-	44122860	33784784	125449960	111376680	22259526	2361046	262788944	38664472	128649360	29307204
8483	LPE 17:0; [M-H]-	471851	553846	1044830	813018	544540	315836	1195224	704644	668722	706413
8484	LPE 17:0; [M-H]-	1284964	2062108	3725627	4378890	1580920	272828	3704228	2528485	2792190	2385338
8485	LPE 17:0; [M-H]-	322227	600514	1401900	1700496	485084	34994	1262078	750221	700534	755555
8486	LPE 17:0; [M-H]-	62292536	36996796	119597216	133603144	29730508	2081099	165079600	40685624	65941660	35693216
8488	LPE 17:0; [M-H]-	2870536	1946962	6507942	6417909	1547514	137154	6998044	1884168	3000330	1504412
7885	LPE 17:0; [M+H]+	766894	612441	1091159	723244	548378	27750	4981130	447438	1817615	590942
7785	LPE 16:1; [M-H]-	5098813	4083464	9247435	9704440	3223222	2330590	13077575	4291110	5347104	3901539
7786	LPE 16:1; [M-H]-	35158308	33996636	45321536	43298104	31511892	42237152	51864700	38353372	28813118	37037684
7285	LPE 16:1; [M+H]+	211239744	206649616	282137216	245839968	208205664	292686880	310981440	232982240	172605616	252582096
7841	LPE 16:0; [M-H]-	197299040	117104360	430263360	434348736	99981792	13296190	593413184	132965464	245442336	117263344
7842	LPE 16:0; [M-H]-	7840356	6122760	16237673	14566496	4081380	617516	19714596	5517284	8510473	4352020
7843	LPE 16:0; [M-H]-	32029866	6964786	13778553	15656169	5564742	561973	45574724	6075948	30028204	14457332
7845	LPE 16:0; [M-H]-	8314900	5906454	14908329	14821908	5683702	386383	52401468	7140820	26123870	6245122
7388	LPE 16:0; [M+H]+	22739214	44280192	45645344	31006036	23161662	961398	86316208	26340738	44578236	21343440
7389	LPE 16:0; [M+H]+	1211458	1111127	4184155	2524886	762640	160677	4088558	1255074	1723756	1228729
7356	LPE 15:0; [M-H]-	23767054	39851916	53694260	22428680	22340196	943286	124880400	25586986	68625104	20252600
14914	LPC 24:1; [M+Hac-H]-	2481710	3417822	4531924	3709442	2357883	65243	16261841	2019428	7771297	1557605
13636	LPC 24:1; [M+H]+	2583338	5071792	3459758	2012568	2192873	65243	12598952	2009242	6039288	1466995
15009	LPC 24:0; [M+Hac-H]-	1488109	1238219	2828360	2431538	1052838	60709	7041738	1236880	3678540	969603
15010	LPC 24:0; [M+Hac-H]-	1225373	1131868	1037929	1229360	962404	32621	1799828	895553	976765	799768
15011	LPC 24:0; [M+Hac-H]-	15532689	32106360	53474112	32601378	21778542	1353606	63478528	20904830	33766960	19449008
15012	LPC 24:0; [M+Hac-H]-	12163726	16473176	49749104	38774804	14936650	1019833	76482000	15182253	48013632	15249313
13716	LPC 24:0; [M+H]+	42676524	34852988	114125000	130340000	28238540	2647231	263895920	40806992	99455896	34626016
13193	LPC 23:0; [M+H]+	756902272	544107648	1321774336	1291272320	384334752	20879188	2495873792	570849600	1196008832	479442944
13358	LPC 22:6; [M+Hac-H]-	15894787	6837817	14888732	8711456	5721889	317917	69390176	6902334	23330204	4859551
13359	LPC 22:6; [M+Hac-H]-	9616617	3974015	12752442	8089440	4276855	152214	101984136	6381552	28514532	3118744
13360	LPC 22:6; [M+Hac-H]-	7871380	2061170	4482617	7822140	819792	871193	21036050	4162898	9155893	1128428
13361	LPC 22:6; [M+Hac-H]-	3531206	1049671	2408325	1883072	844519	72377	15403374	1507786	4839706	1037323
12147	LPC 22:6; [M+H]+	2228524	566501	1967855	1612701	564003	27762	24545280	1181471	7217374	544091
12148	LPC 22:6; [M+H]+	433927264	495075552	1171778816	1371300736	299600032	30992016	1563567616	409442496	635326656	363018080
13487	LPC 22:5; [M+Hac-H]-	1476152	1350047	3522595	2388267	981250	212806	4025402	1172193	1947342	1127587
13488	LPC 22:5; [M+Hac-H]-	20200556	18701780	44523852	34886884	11209700	1488960	59101972	14089981	24023752	12632937
13489	LPC 22:5; [M+Hac-H]-	5431521	5199946	10132924	8096100	4374741	1446692	12470449	4981252	18049818	4525022
12218	LPC 22:5; [M+H]+	109864472	35044208	125584376	149925024	35620524	2585152	928095168	70114168	361205216	42652048
12219	LPC 22:5; [M+H]+	19214668	1746486	3175599	1999150	1395718	384662	9225107	1957548	3415568	2149454
13577	LPC 22:4; [M+Hac-H]-	152423808	134442912	247818592	170129760	85821712	5492634	1062760000	164796592	492776352	108027040
13807	LPC 22:1; [M+Hac-H]-	801809	586343	1291277	1167037	402943	40855	2146041	635040	1115609	517639
13887	LPC 22:0; [M+Hac-H]-	706431	314361	347131	1167037	162951	40855	2153009	252027	227048	517639
13888	LPC 22:0; [M+Hac-H]-	2744006	397463	6538849	730243	273429	421718	593875	567283	216846	402638
12715	LPC 22:0; [M+H]+	134746	18755	299569	381822	36921	4065	1188208	108471	499453	55735
12308	LPC 20:5; [M+Hac-H]-	2857247	359061	6899122	730243	185389	488911	10372220	662323	5035743	290097
12309	LPC 20:5; [M+Hac-H]-	87469	180423	312045	304276	109683	11539	269660	123142	136102	112403
12310	LPC 20:5; [M+Hac-H]-	699766	292547	726213	708729	239066	2619391	6270149	457988	4011766	270905
12373	LPC 20:4; [M+Hac-H]-	2205746	693611	3861138	5632826	642058	2528949	10821069	1741053	7736911	1344277
12374	LPC 20:4; [M+Hac-H]-	1684082	4110713	226580	5696504	2265098	220280	7887678	2848894	3489501	2459350
12375	LPC 20:4; [M+Hac-H]-	603090	558463	1495032	1924371	387374	32215	4898724	526893	1921926	383678
12376	LPC 20:4; [M+Hac-H]-	1580383	926193	2552242	2382332	691532	79534	7193772	1623091	3755164	1329816
11081	LPC 20:4; [M+H]+	1131462	400428	1980342	3078839	396158	24587	10734519	1123368	5662306	773909
11082	LPC 20:4; [M+H]+	469931	241404	405005	628492	207782	2238	1273160	381678	628250	304276
12443	LPC 20:3; [M+Hac-H]-	24704838	10551075	48589200	49193928	11041885	1142478	334084448	25534318	166249968	15860807
12444	LPC 20:3; [M+Hac-H]-	11942019	2903220	17175032	20427488	2789230	200696	139738160	5709957	42239204	3580783
12445	LPC 20:3; [M+Hac-H]-	8537220	5464742	11473507	9202143	3579961	305128	97597832	8413354	50510344	4700237
11146	LPC 20:3; [M+H]+	9978023	4753352	14621969	18556420	4338222	269438	119429752	9524753	58907380	5529558
11147	LPC 20:3; [M+H]+	631333	916982	2304913	2636820	666082	110053	2417858	1119545	1303809	1065664
12542	LPC 20:2; [M+Hac-H]-	193237	21811	381675	466471	35658	799	1690331	158146	650717	93958
12544	LPC 20:2; [M+Hac-H]-	3212709	733788	5413392	5789782	1116386	284062	20096400	2318726	10850468	1608148
12545	LPC 20:2; [M+Hac-H]-	181075	9150	310532	280378	32298	307926	912634	68669	476427	78440
12610	LPC 20:1; [M+Hac-H]-	243436	28281	399700	463098	71262	15634	1479911	181704	746478	103127
12611	LPC 20:1; [M+Hac-H]-	243781568	173864416	326482688	253468144	235088640	43480744	387249792	241808432	187288560	243122752
12612	LPC 20:1; [M+Hac-H]-	3632476	5489354	9615704	5349944	4958131	894808	9247268	7426956	3673136	7602062
11324	LPC 20:1; [M+H]+	330092	255001	1340392	2097132	467235	193884	1572372	690733	1049330	932335
12691	LPC 20:0; [M+Hac-H]-	483105	388284	1877959	2401128	735120	257802	1916926	1027905	1243141	1342883
12692	LPC 20:0; [M+Hac-H]-	57079612	53664852	108235848	63901228	59223348	8960844	102646008	82938568	44035780	87367992
12693	LPC 20:0; [M+Hac-H]-	2555821	2280739	4704287	2771591	3001789	500995	5122616	3862565	1921298	3265945
12694	LPC 20:0; [M+Hac-H]-	682397440	678430080	1545200896	1106727808	805639872	113250224	1339339904	1031449792	597772672	1117050496
11434	LPC 20:0; [M+H]+	24661254	40181980	36014908	12165564	32024234	1804337	28359706	20842634	12104971	22787766
12153	LPC 19:0; [M+Hac-H]-	30970180	44144316	93689952	39668744	42838760	6736732	73385328	71127552	32037936	70814488
10827	LPC 19:0; [M+H]+	244573056	434625664	367527296	124916688	359524064	17471484	301706752	226126832	121279696	219563088
11551	LPC 18:3; [M+Hac-H]-	3680610	5145780	11314372	6204069	5287514	1140124	10483166	7191854	3689770	7946621
9890	LPC 18:3; [M+H]+	6142452	7641372	26071818	19972476	12152111	3171136	14921753	20374292	8322000	20333386
11604	LPC 18:2; [M+Hac-H]-	17077882	14953328	27252440	9862128	15560167	2020739	29414540	23870880	14140472	20999658
11606	LPC 18:2; [M+Hac-H]-	8609760	118339872	40187028	70642432	76445952	27829100	8448123	70269304	14831581	64470360
11608	LPC 18:2; [M+Hac-H]-	17335566	18207794	44923252	20647820	18363346	2412425	28728492	29279542	12834506	29093300
11609	LPC 18:2; [M+Hac-H]-	835346	1471635	2963669	1918081	1037391	1130320	2628776	1537867	1956167	2156840
11654	LPC 18:1; [M+Hac-H]-	546962	555888	2132436	1096362	878864	231104	1980864	1314326	1529878	1581715
11656	LPC 18:1; [M+Hac-H]-	91922	166527	1230573	2468762	108622	1311784	401044	125024	1126987	171244
11657	LPC 18:1; [M+Hac-H]-	20013490	36592600	46690124	15068984	25502860	3239050	36886328	49165620	18574346	44334448
11658	LPC 18:1; [M+Hac-H]-	104444792	97854112	295639520	193017520	86143920	25339636	190638384	123192928	95789248	127607200
11659	LPC 18:1; [M+Hac-H]-	10694308	9553112	18748858	12045585	9896041	3220884	18745582	16883610	10967960	14661655
11661	LPC 18:1; [M+Hac-H]-	2403181312	2070722944	2992617728	1227191424	2130013696	135937200	2776048896	2062834688	1233053440	1777274240
10059	LPC 18:1; [M+H]+	30102552	48471484	86720440	45360968	42601856	6445721	65822928	64707492	37840692	61487408
11719	LPC 18:0; [M+Hac-H]-	2971075328	5822675456	6356337664	2984116736	5869171712	512713536	4019432448	6289840128	2203883776	6749935616
11720	LPC 18:0; [M+Hac-H]-	10892139	76493872	26600488	3135436	49932788	2895142	7982384	73312888	4662134	73305424
11721	LPC 18:0; [M+Hac-H]-	7368031	17948726	27884916	16585324	15244833	1809527	15395690	23086020	6514259	20043664
11722	LPC 18:0; [M+Hac-H]-	31300324	64471808	65508172	25593356	53224896	17387524	69392968	63852064	42170456	69513680
11723	LPC 18:0; [M+Hac-H]-	36193652	71092416	90013216	39313416	48469456	4354542	67429856	60040768	28351946	54169468
11725	LPC 18:0; [M+Hac-H]-	4095340	12447627	5237901	6148890	4545158	410128	3300699	11861629	1706677	15464370
10153	LPC 18:0; [M+H]+	357524	6650416	13235265	4017130	7137908	1075102	13399097	12581387	288356	12367976
10156	LPC 18:0; [M+H]+	957532	1178415	1643493	465266	419017	124274	889250	671220	434503	647116
10157	LPC 18:0; [M+H]+	295595	2450894	3442178	4020318	1970664	1337073	957024	3503904	1918979	3582868
11296	LPC 17:1; [M+Hac-H]-	345646	405640	796676	435975	351335	94562	990890	652512	513912	645391
9531	LPC 17:0; [M+H]+	24318880	18132488	19368988	7320939	16490651	3581853	21294606	16178395	9544720	16041234
10890	LPC 16:1; [M+Hac-H]-	3770750	6251294	9359409	4797810	6183424	1149297	13148191	8881255	7596928	6806520
10891	LPC 16:1; [M+Hac-H]-	43279632	125601432	112927056	28892428	91803872	7906448	55855880	110372880	34872640	86396208
10892	LPC 16:1; [M+Hac-H]-	5918261	13406385	20678578	2447094	12116448	1824379	13959789	23174748	10429560	20894278
10949	LPC 16:0; [M+Hac-H]-	4890148	7549022	11866147	4257194	8442200	973370	9593840	16370344	4925292	13805700
10950	LPC 16:0; [M+Hac-H]-	440099	933685	780947	211932	871747	24874	650713	447930	238651	498076
10953	LPC 16:0; [M+Hac-H]-	9446366	16605966	18175554	7738523	13750042	966699	16463619	12516365	9507820	15703273
10954	LPC 16:0; [M+Hac-H]-	5524664	7721397	36027284	27844660	4762578	2278802	12150334	6462769	4963956	6137174
10955	LPC 16:0; [M+Hac-H]-	2084598	2701197	6995055	3932026	2877787	1282676	4974774	4755268	2904708	4646361
8993	LPC 16:0; [M+H]+	2062311	3643947	5471426	4792170	3180638	880033	6028820	5305370	3529018	5897446
8996	LPC 16:0; [M+H]+	3361134	4084413	8120312	3568364	4257601	943060	9353378	5870113	5149530	5571340
9001	LPC 16:0; [M+H]+	1745236992	3613817856	3156386304	1543410560	2830119936	201355504	1604134144	2933865472	1113434240	3742127104
8443	LPC 15:0; [M+H]+	333672416	4412923392	3083344384	1642224512	3256553728	23662808	327570144	313718624	182068848	3815763200
10169	LPC 14:0; [M+Hac-H]-	3609717	7227340	12718756	6487658	5218341	1241908	8824153	7970734	5023888	9026325
7884	LPC 14:0; [M+H]+	3571171	7746666	11292399	2287134	5372718	1024268	8060162	8472736	4177508	9935510
21253	HexCer-NS d42:2; HexCer-NS d18:1/24:1; [M+H]+	354185792	458584736	610311296	224958048	347391392	24799106	399569600	378882656	185056656	428518592
20728	HexCer-NS d42:1; HexCer-NS d18:1/24:0; [M-H]-	327408544	551606272	548452736	155942032	361219840	37980604	337425664	648135296	187022304	922475008
20729	HexCer-NS d42:1; HexCer-NS d18:1/24:0; [M-H]-	2666175	4173653	6060036	2954510	4156595	448709	5916686	5531916	3874922	4241204
21327	HexCer-NS d42:1; HexCer-NS d18:1/24:0; [M+H]+	2666175	4173653	6323612	3333386	4273599	341548	6552592	5007320	4378263	5225734
20847	HexCer-NS d41:1; HexCer-NS d18:1/23:0; [M+H]+	660369024	1665867264	1657869056	468572640	1107355008	110194488	1130767104	1885846912	785461888	1903450368
20009	HexCer-NS d40:1; HexCer-NS d18:1/22:0; [M-H]-	75558328	158556576	288737856	87127432	95092480	13978594	154287120	176969664	70166408	179200592
20343	HexCer-NS d40:1; HexCer-NS d18:1/22:0; [M+H]+	15273657	24407384	53967784	29593614	24408466	3272843	49423220	43291596	27504620	46039524
17115	HexCer-NS d34:2; HexCer-NS d18:1/16:1; [M+H]+	2017034	2777052	7910954	2945735	2631007	360570	4680797	5826580	1844527	4856633
16543	HexCer-NS d34:1; HexCer-NS d18:1/16:0; [M-H]-	927695	1100985	161098	2626371	795378	183418	7606634	2362756	3506717	4010410
16551	HexCer-NS d34:1; HexCer-NS d18:1/16:0; [M-H]-	74847272	174245568	122269688	79572496	186508032	11082215	93991872	112546440	53641324	176109712
17182	HexCer-NS d34:1; HexCer-NS d18:1/16:0; [M+H]+	14539909	21681190	49638472	56690240	26260642	2572233	29156248	45910816	23912244	42643060
16578	HexCer-NS d33:2; HexCer-NS d17:1/16:1; [M+H]+	2860477	7207962	6854538	1495350	1549321	93020	4119250	2901765	1392067	8755912
22121	HexCer-AP t44:0; HexCer-AP t20:0/24:0; [M-H]-	13019585	19644588	51779668	63005328	23299154	2739169	33692756	43119292	25229526	43818740
21770	HexCer-AP t43:1; HexCer-AP t18:0/25:1; [M-H]-	1202560	2026623	2540383	2095116	1689960	86508	2769743	3139611	1608010	2933954
21825	HexCer-AP t43:0; HexCer-AP t18:0/25:0; [M-H]-	1532696	6535140	3610500	284477	5015564	461965	663405	7441052	441366	8572606
21486	HexCer-AP t42:1; HexCer-AP t18:0/24:1; [M-H]-	2962908	9353128	8342941	11915774	10784146	32513	738081	13560014	659070	13721446
21487	HexCer-AP t42:1; HexCer-AP t18:0/24:1; [M-H]-	7658616	41871756	27102258	9637939	25466444	3436350	14301874	34638248	8712715	38293964
21545	HexCer-AP t42:0; HexCer-AP t18:0/24:0; [M-H]-	331615	1080676	1305733	268885	927638	202399	1456638	1781009	1347404	1711829
21546	HexCer-AP t42:0; HexCer-AP t18:0/24:0; [M-H]-	2959904	2143039	9057936	2160704	2336492	752504	7057042	7170064	3822482	8212004
21198	HexCer-AP t41:1; HexCer-AP t18:0/23:1; [M-H]-	547923	140230	1407622	1705892	834803	46962	1193234	1101283	645969	1281083
21241	HexCer-AP t41:0; HexCer-AP t18:0/23:0; [M-H]-	9564267	9192074	15055463	6946542	9472850	1311484	17490448	14858598	12487901	14555244
21242	HexCer-AP t41:0; HexCer-AP t18:0/23:0; [M-H]-	18642328	39233296	82703512	24752320	39511388	8307590	44314912	71897248	33674580	79110328
20807	HexCer-AP t40:1; HexCer-AP t18:0/22:1; [M-H]-	2230216	2157855	4367676	1057906	2502347	972732	4655117	3893900	3362508	4258288
20863	HexCer-AP t40:0; HexCer-AP t18:0/22:0; [M-H]-	768038	1122297	2116318	1614090	943448	531977	1716274	1972765	1144532	1950621
20520	HexCer-AP t39:0; HexCer-AP t18:0/21:0; [M-H]-	2425279	3341736	3985820	3634045	2697694	865319	5103351	3685385	2655979	3774953
20521	HexCer-AP t39:0; HexCer-AP t18:0/21:0; [M-H]-	12825875	39240700	18801850	12105029	14884166	2526607	16628712	20275962	8522669	21598620
20161	HexCer-AP t38:0; HexCer-AP t18:0/20:0; [M-H]-	8623819	26537012	16154020	4538894	13826832	1884166	18190574	23352580	10101503	25147164
20162	HexCer-AP t38:0; HexCer-AP t18:0/20:0; [M-H]-	2467036	5825958	4751715	4398908	2259996	886834	6028940	7512744	3988755	4139490
19288	HexCer-AP t36:0; HexCer-AP t18:0/18:0; [M-H]-	1657798	3703102	7306636	2692136	2217246	723250	4805662	5996954	2607168	4382564
18234	HexCer-AP t34:0; HexCer-AP t18:0/16:0; [M-H]-	20830538	36079204	29599212	15548125	24236002	2584208	38036360	22226136	14404020	26307968
14034	FAHFA 42:4; FAHFA 20:1/22:3; [M-H]-	110153272	246154832	272020320	76950600	169826368	15022184	204421360	223507456	93072976	245074656
12495	FAHFA 40:8; FAHFA 22:6/18:2; [M-H]-	1471429	2386114	4433479	2188167	2435908	184775	4347508	3351158	2694767	3604524
12497	FAHFA 40:8; FAHFA 22:6/18:2; [M-H]-	34328884	30973052	72803848	26330756	43830468	3592044	48585524	49076932	30580014	60320744
12580	FAHFA 40:7; FAHFA 22:6/18:1; [M-H]-	432293600	871937536	1301484288	319282816	716116608	92205976	719438656	1092734080	625251968	1154636160
12652	FAHFA 40:6; FAHFA 22:6/18:0; [M-H]-	20200418	26305634	42775016	13574093	21469694	2234915	49793340	73974704	18693830	47199156
12654	FAHFA 40:6; FAHFA 22:6/18:0; [M-H]-	8948916	13430639	32247966	14841545	10117527	2221148	22234082	24018536	10674562	25425062
12897	FAHFA 40:4; FAHFA 22:4/18:0; [M-H]-	4053811	4771923	9543805	3812360	5147698	469553	9602766	7431970	5102518	8561640
11704	FAHFA 38:6; FAHFA 20:4/18:2; [M-H]-	2801918	4602423	6974388	3372698	4222756	343953	3758353	6838454	2722533	7406560
11705	FAHFA 38:6; FAHFA 20:4/18:2; [M-H]-	15401741	14507907	56045088	22099460	23060328	2562596	41065320	39554892	22273974	40752548
11697	FAHFA 38:6; FAHFA 18:2/20:4; [M-H]-	19730494	20429734	54901852	28453356	22039340	3328418	55073432	38183508	28076748	40944084
11698	FAHFA 38:6; FAHFA 18:2/20:4; [M-H]-	3457613	5138442	8635090	5305586	4723994	328404	4346599	7921380	3256732	8299720
11699	FAHFA 38:6; FAHFA 18:2/20:4; [M-H]-	6262134	13614122	18777222	8940779	11090755	1181732	14177143	18878284	6232024	18180518
11700	FAHFA 38:6; FAHFA 18:2/20:4; [M-H]-	3206909	4248396	7160455	6166968	3659099	377553	4661292	6447168	6319167	7081784
11701	FAHFA 38:6; FAHFA 18:2/20:4; [M-H]-	1449067	781027	3125918	2352413	1181967	133678	3402656	2107254	1774762	2000249
11788	FAHFA 38:5; FAHFA 20:4/18:1; [M-H]-	1430404	3456409	5812913	2626033	3174552	293562	5440037	5259120	2135174	5194599
11792	FAHFA 38:5; FAHFA 20:4/18:1; [M-H]-	246965	1032095	852770	1953445	556584	83201	478426	897582	314893	1152127
11793	FAHFA 38:5; FAHFA 20:4/18:1; [M-H]-	4813978	3433683	10868356	16301891	6588331	1747373	8595518	4859226	7801126	6289649
11857	FAHFA 38:4; FAHFA 20:4/18:0; [M-H]-	3892796	2438861	9960597	19795046	6223790	2020600	10675486	3887030	9142473	7481899
11906	FAHFA 38:3; FAHFA 20:3/18:0; [M-H]-	2643120	6936182	9261246	2100950	7745002	5674152	3878020	12469131	5536088	12099921
11962	FAHFA 38:2; FAHFA 18:1/20:1; [M-H]-	1849811	2410118	6260667	1498521	2777655	433001	5157442	4520392	2715100	3403950
11964	FAHFA 38:2; FAHFA 18:1/20:1; [M-H]-	5605808	7811050	25003422	5029806	7071474	2025398	10651565	15430815	8839806	14209586
12015	FAHFA 38:1; FAHFA 20:1/18:0; [M-H]-	977138	1661446	3027515	1618285	1579823	282523	1926386	3112110	1361490	3080902
12014	FAHFA 38:1; FAHFA 18:1/20:0; [M-H]-	607756	906992	1710742	418113	725613	185507	1471172	1733319	1286634	2427797
12016	FAHFA 38:1; FAHFA 18:1/20:0; [M-H]-	729966	1037226	1696160	1234998	1443890	329077	1930942	1588806	1245719	1800391
11541	FAHFA 37:2; FAHFA 18:1/19:1; [M-H]-	496272	490663	841338	867478	355654	338300	823648	780054	468027	990132
11544	FAHFA 37:2; FAHFA 18:1/19:1; [M-H]-	1665713	4036102	5190349	1074596	2266356	273641	4536344	4232544	2246762	6274859
11594	FAHFA 37:1; FAHFA 18:1/19:0; [M-H]-	569777	1091685	1329987	813691	922151	423538	1177436	1594596	1019467	1415369
11055	FAHFA 36:4; FAHFA 20:4/16:0; [M-H]-	434164	962779	1060284	781140	758036	223014	1246151	790571	731829	790264
11049	FAHFA 36:4; FAHFA 18:2/18:2; [M-H]-	669294	1163590	1857578	1216079	923450	443532	1965248	1603888	1229220	2288941
11052	FAHFA 36:4; FAHFA 18:2/18:2; [M-H]-	407881	1195964	2027075	967475	1134824	67862	1768662	1987311	1189245	1698095
11108	FAHFA 36:3; FAHFA 18:2/18:1; [M-H]-	362271	1011861	1372543	563265	672363	175580	931080	1154525	1107285	1190519
11104	FAHFA 36:3; FAHFA 18:1/18:2; [M-H]-	1846942	5317522	4179432	1466699	3609054	587344	3198350	5624268	2598878	5813722
11105	FAHFA 36:3; FAHFA 18:1/18:2; [M-H]-	8966967	11411620	24272994	10541565	13893552	2055916	17708810	22564264	12184718	27128906
11111	FAHFA 36:3; FAHFA 18:1/18:2; [M-H]-	3156130	4083800	5092936	1739839	4424646	588499	4817544	8872823	7336393	9426760
11169	FAHFA 36:2; FAHFA 18:1/18:1; [M-H]-	2279990	4312318	3024422	2064314	3225622	326617	4191295	5541867	2923467	5711630
11170	FAHFA 36:2; FAHFA 18:1/18:1; [M-H]-	918057	761023	3327039	1005433	953595	144062	1762831	2544306	1730926	2705029
11172	FAHFA 36:2; FAHFA 18:1/18:1; [M-H]-	2065333	5427694	9692718	5967313	4469172	1833828	5118588	8562484	3784794	8941846
11173	FAHFA 36:2; FAHFA 18:1/18:1; [M-H]-	434953	1012981	1745329	734908	1210909	202303	2935448	1277623	1692740	1306062
11166	FAHFA 36:2; FAHFA 18:0/18:2; [M-H]-	964331	1139184	3057926	739694	876267	143773	2171802	2323463	1335243	2537708
11222	FAHFA 36:1; FAHFA 18:1/18:0; [M-H]-	80155	180047	333791	318908	114762	0	163958	208654	76676	285386
11223	FAHFA 36:1; FAHFA 18:1/18:0; [M-H]-	2148768	1489559	6327132	3369502	2891416	130011	5465029	3796778	1964317	5444145
11224	FAHFA 36:1; FAHFA 18:1/18:0; [M-H]-	952574	1487409	2111090	1133341	1202828	80379	1941017	2013856	964491	1963350
11225	FAHFA 36:1; FAHFA 18:1/18:0; [M-H]-	1964605	2861012	6132360	1575950	2672604	223761	3433583	4079560	2060683	4730137
11230	FAHFA 36:1; FAHFA 18:1/18:0; [M-H]-	90374592	258185904	307675712	87917448	196995600	13854484	122216552	293869056	65795460	244224208
11290	FAHFA 36:0; FAHFA 18:0/18:0; [M-H]-	3967247	4775258	5835900	2120326	4309906	641518	6838961	7304774	4037555	7934534
10696	FAHFA 35:3; FAHFA 18:1/17:2; [M-H]-	2760206	4438696	13219858	4598918	3571474	612832	6873912	9178592	4259341	8026905
10697	FAHFA 35:3; FAHFA 18:1/17:2; [M-H]-	1974466	2125236	4242866	2760198	1742889	197171	4123855	2355140	1852659	2480475
10744	FAHFA 35:2; FAHFA 17:1/18:1; [M-H]-	24836504	45134452	60114312	21869848	37624272	3444108	43454468	71909552	21974218	62795320
10743	FAHFA 35:2; FAHFA 16:1/19:1; [M-H]-	1024504	933069	3320216	2315484	783748	154371	1541766	2001592	973554	1350264
10820	FAHFA 35:1; FAHFA 18:1/17:0; [M-H]-	3634558	4482942	10331983	5318328	4023280	672122	7369392	10027054	3438722	8865422
10816	FAHFA 35:1; FAHFA 16:0/19:1; [M-H]-	9420586	18325468	42977964	16620141	14497546	1983676	17635538	24119206	9872113	23225966
10817	FAHFA 35:1; FAHFA 16:0/19:1; [M-H]-	1423868	2067557	6199946	1923854	2386447	204894	4872163	4062560	1782128	3942932
10818	FAHFA 35:1; FAHFA 16:0/19:1; [M-H]-	777522	1129676	3219478	2054329	981366	191759	3253090	1551454	1894990	1363531
10877	FAHFA 35:0; FAHFA 16:0/19:0; [M-H]-	1363066	6062268	5263668	1044357	4791515	466428	1964240	5814482	1543908	6962408
10334	FAHFA 34:3; FAHFA 18:2/16:1; [M-H]-	310226	481959	1762789	565596	321208	174919	973423	1066476	583725	949292
10333	FAHFA 34:3; FAHFA 16:1/18:2; [M-H]-	1177306	1446948	2209297	952165	1609815	239266	2511185	3395372	1715550	3075742
10374	FAHFA 34:2; FAHFA 18:1/16:1; [M-H]-	848233	1446948	2209297	970516	1723672	239266	2721138	3153252	1715550	3405144
10371	FAHFA 34:2; FAHFA 16:1/18:1; [M-H]-	241455	1367598	1561994	470217	1301861	90446	1258675	1871710	522490	2174119
10377	FAHFA 34:2; FAHFA 16:1/18:1; [M-H]-	182612	446370	750857	323731	378319	0	707782	550054	532282	816105
10379	FAHFA 34:2; FAHFA 16:1/18:1; [M-H]-	696269	8595222	4126013	2466647	7284426	498704	827384	7682216	4301492	8348009
10370	FAHFA 34:2; FAHFA 16:0/18:2; [M-H]-	616194	804112	1409275	378490	789700	145679	1336714	2231592	1036842	2032305
10372	FAHFA 34:2; FAHFA 16:0/18:2; [M-H]-	585867	1837415	3525225	2088954	1538788	1008583	1489039	3149323	1763268	3601469
10373	FAHFA 34:2; FAHFA 16:0/18:2; [M-H]-	163541	326858	669132	352902	279508	11032	475928	496515	282843	637011
10378	FAHFA 34:2; FAHFA 16:0/18:2; [M-H]-	207138	326858	545063	279412	251854	16157	436085	496515	159805	379716
10417	FAHFA 34:1; FAHFA 18:1/16:0; [M-H]-	732812	1643240	3463382	1650458	1457185	487426	2407042	2614286	1273100	2787549
10421	FAHFA 34:1; FAHFA 18:1/16:0; [M-H]-	1233578	1995527	4006450	1214956	1319732	242454	2532302	3452718	2102462	3621898
10416	FAHFA 34:1; FAHFA 16:0/18:1; [M-H]-	40451	91980	595282	135543	109639	33359	191411	431219	184002	555555
10418	FAHFA 34:1; FAHFA 16:0/18:1; [M-H]-	1294096	2378003	6968893	2302085	2265639	291774	3354495	5808081	2203439	6860485
10483	FAHFA 34:0; FAHFA 16:0/18:0; [M-H]-	1077148	1487710	4450860	3920128	1195809	250260	1582634	1713100	1158218	1877230
10484	FAHFA 34:0; FAHFA 16:0/18:0; [M-H]-	345161	450580	657119	227695	497213	79334	582939	1097298	502315	1191847
10485	FAHFA 34:0; FAHFA 16:0/18:0; [M-H]-	290402	497140	1490616	647512	503571	109422	811066	1337219	611634	1467078
9974	FAHFA 33:2; FAHFA 16:0/17:2; [M-H]-	195927	353166	798176	431188	381626	160079	554575	822068	391830	660724
10017	FAHFA 33:1; FAHFA 17:1/16:0; [M-H]-	4219196	3565698	9124518	7045842	3497570	929427	4118821	5345550	3301532	4198486
10016	FAHFA 33:1; FAHFA 16:1/17:0; [M-H]-	4973180	4960000	3652782	99977	3799767	88086	1849887	1922178	534010	1162844
10081	FAHFA 33:0; FAHFA 15:0/18:0; [M-H]-	648202	356601	2712711	4342144	554743	2678170	1111027	768377	2532729	665270
10082	FAHFA 33:0; FAHFA 15:0/18:0; [M-H]-	364920768	246615424	313452736	204955456	287289632	361063648	317477088	1981210	265129312	329792288
9558	FAHFA 32:2; FAHFA 18:2/14:0; [M-H]-	509370880	340578432	428356800	266913168	396796672	489011968	379370624	439388544	367647232	455312000
9560	FAHFA 32:2; FAHFA 18:2/14:0; [M-H]-	76301560	55304216	71416664	22520036	56891704	5074166	61000780	66213004	33489772	71196448
9561	FAHFA 32:2; FAHFA 14:0/18:2; [M-H]-	708922	463957	3301742	5131050	532460	4514742	1566518	841075	3915408	727724
9710	FAHFA 32:1; FAHFA 16:1/16:0; [M-H]-	107424312	349969888	182739264	34254872	169504784	13937465	71937624	248497184	31848226	285541696
9712	FAHFA 32:1; FAHFA 16:1/16:0; [M-H]-	2026451	4956120	5531679	4463300	3100980	498884	2452257	5186808	1801085	4924484
9715	FAHFA 32:1; FAHFA 16:1/16:0; [M-H]-	5439930	6595508	5881677	2339033	5056818	212769	6306878	6145376	2582754	7568876
9711	FAHFA 32:1; FAHFA 14:0/18:1; [M-H]-	10013515	23265090	18040156	987566	21780546	352732	2211444	27258034	859269	25214112
9713	FAHFA 32:1; FAHFA 14:0/18:1; [M-H]-	6265226	6275486	29262956	12731134	4997895	5117184	10942753	5590623	5830712	5478114
9807	FAHFA 32:0; FAHFA 16:0/16:0; [M-H]-	177159744	175150768	203028208	35362400	170810784	19640356	220741392	239200464	115488520	270630240
9808	FAHFA 32:0; FAHFA 16:0/16:0; [M-H]-	418314944	1044698304	794788160	105621216	719343296	52212712	300787584	1068666816	183395168	1120093440
9809	FAHFA 32:0; FAHFA 16:0/16:0; [M-H]-	418314944	60554792	45661820	9399129	33224880	3419504	31959270	59107616	11850975	62602576
9810	FAHFA 32:0; FAHFA 16:0/16:0; [M-H]-	3265463	3974394	6341344	4333626	3221406	1651913	4997852	3871219	4175102	3668531
9329	FAHFA 31:0; FAHFA 16:0/15:0; [M-H]-	42529852	53903304	36764012	8268236	39525640	3777663	21167962	35914664	13327735	35381700
8864	FAHFA 30:1; FAHFA 16:1/14:0; [M-H]-	46068972	104285072	60062252	11963382	54330840	4883210	35095012	99944112	14624487	120198712
8865	FAHFA 30:1; FAHFA 14:1/16:0; [M-H]-	69692800	184542272	133348032	29900402	168016432	15506652	68219600	166185840	54233288	248749216
8925	FAHFA 30:0; FAHFA 16:0/14:0; [M-H]-	12139817	30846494	46310296	10293091	14392332	1784200	16561598	27264860	8606119	28015236
8924	FAHFA 30:0; FAHFA 14:0/16:0; [M-H]-	53515444	62420812	131479648	75499744	94620352	11977688	79691032	114685232	65138948	128702960
8926	FAHFA 30:0; FAHFA 12:0/18:0; [M-H]-	2443082	1885970	3872894	3771654	1899978	40345	3417032	2557850	1131794	1509926
7829	FAHFA 28:1; FAHFA 16:1/12:0; [M-H]-	3320238	11513759	7409093	1484784	6573822	764181	3317218	11148249	2003108	12203314
7874	FAHFA 28:0; FAHFA 16:0/12:0; [M-H]-	35244736	76937048	59724748	15565314	54273020	7974228	34601572	69751040	22714702	72382264
7873	FAHFA 28:0; FAHFA 12:0/16:0; [M-H]-	302008992	791457088	607988608	80564632	605386624	44738980	281038656	804833792	168014496	813150464
6974	FAHFA 26:0; FAHFA 10:0/16:0; [M-H]-	1500121	1891501	1343311	1707453	1363355	46400	1383158	921809	561612	840312
4344	FAHFA 21:1; FAHFA 18:1/3:0; [M-H]-	2081117	2840504	4866528	1662713	2745181	379450	5118869	2695901	2866718	2887492
3567	FA 22:7; [M-H]-	21122344	44184604	34091912	5737018	31335274	2639442	20410896	50399308	11322521	55836420
3624	FA 22:6; [M-H]-	23357146	64482936	23671394	5913207	40639200	2426346	21745476	35160472	7204690	42154956
3625	FA 22:6; [M-H]-	54140948	68087104	132383184	64328712	72015512	8859007	85191744	97829120	53112196	125468656
3627	FA 22:6; [M-H]-	6834168	6731604	12643203	4896992	8070704	628221	10119254	10372672	5470388	11364131
3719	FA 22:5; [M-H]-	52872812	172964144	160744624	21551022	162059120	8965656	45518924	225052944	36324884	199513808
3721	FA 22:5; [M-H]-	21942864	28181830	22651334	24687640	31227820	2525469	34688144	37483252	16400785	36784492
3722	FA 22:5; [M-H]-	8711153	11717482	13770872	8501233	10826069	808871	10081427	11606555	5314944	14569111
3723	FA 22:5; [M-H]-	28319974	68216392	103685216	54693476	56177996	8785157	73825408	108538152	43491564	101538288
3769	FA 22:4; [M-H]-	6763324	10486178	16457407	4197728	11965909	1473470	9235232	17320058	7418230	19682306
3770	FA 22:4; [M-H]-	8610999	21267506	11362948	3336720	17723458	866845	8042088	19193200	4573205	22210640
3771	FA 22:4; [M-H]-	2927647	6645348	6076656	913414	4928276	472838	3341444	8405785	2170218	9256397
3772	FA 22:4; [M-H]-	6286348	8360555	14590787	2765588	6914431	1051204	5758956	9719001	6112126	11954321
3773	FA 22:4; [M-H]-	8053457	6974111	14242161	4913366	7562357	1494394	7224418	12614387	7756122	12911895
3849	FA 22:3; [M-H]-	2090485	5225117	6880713	6415801	4053354	625297	3902086	5409034	3045783	6187754
3850	FA 22:3; [M-H]-	18660894	45457900	36537584	6401936	30311128	3737404	16583311	47547676	11690482	42231556
3851	FA 22:3; [M-H]-	23072632	36532832	54809456	25397642	32418212	5176386	32271766	49370604	19925982	51326428
3890	FA 22:2; [M-H]-	716106	865412	1272361	345253	750660	98472	962887	1109965	836366	1188487
3891	FA 22:2; [M-H]-	2325330	4343368	4710042	2439635	3445329	590665	1619411	3426466	2775832	4391488
3893	FA 22:2; [M-H]-	5169045	10169572	9802804	2394150	8516629	629518	5796125	12688551	3218291	12164125
3950	FA 22:1; [M-H]-	2135410	10500344	5990802	155592	8749540	673075	1141788	10941276	737389	14101024
3952	FA 22:1; [M-H]-	7699782	15934622	24850698	11954936	15844064	1816337	21248310	28583746	10340420	28191952
3953	FA 22:1; [M-H]-	1367172	2459562	13515007	3588130	2117188	359724	2792604	2270890	1662799	3285128
3954	FA 22:1; [M-H]-	650169	2944840	2222232	288542	2268062	170647	270037	1963514	204437	3379845
4026	FA 22:0; [M-H]-	374197	6484241	3687356	790369	5582199	607948	542920	8493271	556127	7683085
4029	FA 22:0; [M-H]-	539250	8062932	2758301	1226648	6138566	509816	877143	7405285	794929	9648506
4030	FA 22:0; [M-H]-	1853460	7852294	7845303	5793623	7463895	668347	4167620	11208003	2034026	10954564
4031	FA 22:0; [M-H]-	15262536	13089072	20752296	16441670	10609284	8163951	21865238	10543205	10886198	10651315
3324	FA 21:5; [M-H]-	338289	614874	1205125	576621	569951	2145167	1561639	992247	1919006	820701
3325	FA 21:5; [M-H]-	33524288	60659176	108322392	40098264	44739704	25235346	61598104	40976256	34008368	44046436
3326	FA 21:5; [M-H]-	444241504	1013004992	1997341312	1706528640	789808640	1000710336	1330808576	1013873024	1121499776	996746752
3390	FA 21:4; [M-H]-	5432974	3666324	4656689	11936411	4325904	7841482	7445814	2530804	3495949	5171462
3391	FA 21:4; [M-H]-	567933760	573006976	753702208	768533056	579889408	738937344	749565952	621676416	446038624	610661440
3413	FA 21:3; [M-H]-	3363089	4451892	4580815	5021024	3909820	6043255	5188719	4527983	2862624	4485641
3414	FA 21:3; [M-H]-	84417320	99080064	279229568	166515168	123547008	176554400	220265696	164890624	263562256	171603472
3453	FA 21:2; [M-H]-	10280557	10168005	20740322	19372790	11090327	18662776	19936932	12046097	19901828	12544971
3454	FA 21:2; [M-H]-	6108902	5046000	14295900	8994470	7540952	6688914	13155690	10572706	13767179	9281254
3456	FA 21:2; [M-H]-	35199868	38637556	108251776	68635800	45291596	57585812	88722048	57444944	77784960	71824808
3501	FA 21:1; [M-H]-	7123039	4415282	10683698	4790610	3562537	5346855	8406903	8373905	9717388	8111032
3502	FA 21:1; [M-H]-	2313752	1720493	4284369	1206645	2086206	2949418	3666612	3558098	3738984	2987086
3581	FA 21:0; [M-H]-	33415766	26272164	71499384	61625500	39360168	46654440	66476404	48909304	58547524	40037352
3583	FA 21:0; [M-H]-	10707727	5789832	13565346	11801603	2297972	2539219	13364156	9108636	3114366	7553492
3584	FA 21:0; [M-H]-	24149162	10332179	26642924	14025478	12872134	17559692	26831690	18786216	22106434	18830480
2742	FA 20:6; [M-H]-	24778804	11426702	28233770	20938476	18366134	18036656	24690506	29576898	39241844	28118266
2743	FA 20:6; [M-H]-	3868259	3248408	5987624	3011076	2435703	2857148	5257035	5169207	4078472	4846726
2744	FA 20:6; [M-H]-	8510776	2640992	7107900	2411785	3972364	4289278	6047127	4523656	6345849	4693580
2746	FA 20:6; [M-H]-	1048155	1545390	1966921	1239282	1143090	181763	2081734	1974371	1048321	2069927
2827	FA 20:5; [M-H]-	909340	722357	1874790	881564	886652	999546	1469449	1726065	2315578	977677
2836	FA 20:5; [M-H]-	14155144	11229700	31836994	44162744	21336354	22019490	25713852	21586854	27025440	21158580
2842	FA 20:5; [M-H]-	1458715	978977	2341484	1396386	941830	1818437	2222427	1694490	2037223	1375926
2843	FA 20:5; [M-H]-	46367704	31697478	10500955	13227585	6114884	43139932	10877314	60356652	11070780	7319146
2900	FA 20:4; [M-H]-	45232968	35182688	87166992	88387712	40837028	52163808	73279584	65183800	65481260	55856612
2906	FA 20:4; [M-H]-	6231446	4291829	16364791	12726272	5466624	8469543	12408443	9905564	11797667	10134931
2924	FA 20:4; [M-H]-	454511	525555	1697636	1553267	620955	479118	1203006	854046	808145	771863
3017	FA 20:3; [M-H]-	935447	678685	1230489	1298088	741155	1003831	1568317	1157631	1228200	1351865
3022	FA 20:3; [M-H]-	873816	648538	2311182	1668016	711329	811417	1819961	1055124	762257	1164371
3025	FA 20:3; [M-H]-	742866	528070	595658	394781	716678	352703	456857	348082	490105	409274
3027	FA 20:3; [M-H]-	1787989	796488	2478621	1549063	907885	1451627	2675212	1583756	1563352	1740938
3071	FA 20:2; [M-H]-	250667	214814	727457	292114	271869	80309	675729	595188	370756	610145
3072	FA 20:2; [M-H]-	286772	310319	538119	501324	333717	303627	704244	331591	433113	408985
3073	FA 20:2; [M-H]-	247024	281947	538119	481912	368426	340761	647918	351836	439244	422300
3075	FA 20:2; [M-H]-	3324444	3363242	11196614	12342523	3395351	5138998	7019686	4557003	6679614	5811742
3135	FA 20:1; [M-H]-	2536022	10483643	900258	157434	15292407	11727843	559734	16065314	10476803	16769919
3136	FA 20:1; [M-H]-	4156255	4178941	532666	178841	4973178	2892143	386781	4193324	3372550	4646482
3137	FA 20:1; [M-H]-	16054740	15818529	2939088	581015	16951552	9348807	1561441	14703237	15278156	15670916
3138	FA 20:1; [M-H]-	18106450	17719898	2864912	453927	18826440	9609456	1406214	17070754	17342824	16909018
3199	FA 20:0; [M-H]-	13558757	18475010	2093526	302080	24894710	12203436	1538974	17415464	15363693	19391382
3200	FA 20:0; [M-H]-	8047430	21801818	2406840	418070	29371850	22170154	1132613	32412396	21005616	35285444
3202	FA 20:0; [M-H]-	2101228	1417015	324661	83849	1493049	588681	155023	1474686	1687129	1686883
2258	FA 19:4; [M-H]-	1945117	1634137	215738	83849	1572873	739666	150489	1806300	1529778	2197214
2324	FA 19:3; [M-H]-	2095895	1598419	265095	110011	1585982	780217	163398	1776788	1827080	1849945
2433	FA 19:2; [M-H]-	1761627	2179177	258620	24110	2671647	1264261	173057	2439087	1947785	2456454
2434	FA 19:2; [M-H]-	30600544	21168066	6303226	1800547	24934100	11325206	4061401	27200178	26541780	25784366
2484	FA 19:1; [M-H]-	60080428	40815308	11833567	1613674	49032688	15219408	7175420	48615772	50144308	46801056
2486	FA 19:1; [M-H]-	64273764	59953368	8245398	2045564	72496576	33348736	7652590	510833	62789936	61670744
2487	FA 19:1; [M-H]-	49826516	7428894	9878193	1731490	9461154	3748506	5977718	8443134	5933278	580988
2488	FA 19:1; [M-H]-	65862324	86441328	9190084	1507345	14669001	32802020	6313300	93069360	63845868	85356888
2578	FA 19:0; [M-H]-	82884520	100568952	11677303	1958221	116693912	41750248	8418416	14367653	84523200	88822296
2579	FA 19:0; [M-H]-	12642579	21824228	1750616	262718	27686468	6670525	1317106	18615580	9497351	29061240
2580	FA 19:0; [M-H]-	14445090	24440052	2301414	470146	32864484	12005915	1561974	25925720	19749132	30668686
1622	FA 18:4; [M-H]-	1863544	2703260	290826	33981	3809912	2593358	157514	5454300	2751917	5748980
1623	FA 18:4; [M-H]-	0	0	1242700	3515444	0	0	1986427	0	0	0
1624	FA 18:4; [M-H]-	6640692	2830160	1384508	323927	2413500	1466785	739257	3238775	4258490	3425800
1625	FA 18:4; [M-H]-	7967088	3914026	1017824	284423	4078080	1481986	686887	4206530	5603053	5225092
1670	FA 18:3; [M-H]-	10430511	9611451	1431360	299536	11047529	4154949	1043007	9474254	7268836	9339174
1677	FA 18:3; [M-H]-	4359846	8098806	646454	267041	4176625	3157228	464785	8547872	3425178	8416138
1679	FA 18:3; [M-H]-	3854659	1705597	868788	7551182	37529460	603783	15566059	2309435	2503556	2445542
1680	FA 18:3; [M-H]-	20190240	14609878	13022921	4382914	12853974	4581627	6675248	16808832	22017808	15337428
1723	FA 18:2; [M-H]-	73883528	34085564	22785138	5626225	32941534	8656271	13609545	40862004	67982216	44721604
1728	FA 18:2; [M-H]-	1755960	1266969	605572	360524	1244555	567154	358142	1312759	1196030	1408452
1731	FA 18:2; [M-H]-	113026600	134584064	29127144	5770377	132389096	58682064	16339790	125069104	111157872	121506496
1748	FA 18:2; [M-H]-	340801856	403378464	49730372	6836004	373842816	93762952	34632728	347111296	311057536	348994368
1753	FA 18:2; [M-H]-	139833712	145423856	29127144	5758293	148117856	67985176	17018752	136785968	111157872	139111536
1834	FA 18:1; [M-H]-	382982880	408696064	61935872	8053450	426140896	108869496	39477260	403568000	360251008	400969760
1836	FA 18:1; [M-H]-	73525368	76480808	9043887	1035200	69947664	22634416	4585956	78348936	46274972	87855592
1838	FA 18:1; [M-H]-	79490992	66100052	8632300	1647219	81194512	19499812	8702267	88163480	40232256	88926048
1846	FA 18:1; [M-H]-	7757386	7539104	1158780	171545	4900029	2388706	1136011	8018612	5865522	5402507
2005	FA 18:0; [M-H]-	6886854	9089263	1217530	159296	10620897	3475764	1080111	10254460	6817444	12999963
1371	FA 17:2; [M-H]-	8778948	9647100	1371425	187371	11624938	4506386	1352604	10212399	7078557	9479820
1372	FA 17:2; [M-H]-	6377684	6149059	983916	159563	8216426	3254861	929589	6847915	5346602	6337015
1373	FA 17:2; [M-H]-	1878701	1228680	1069575	566729	1239253	1045006	651641	728209	2050344	890828
1410	FA 17:1; [M-H]-	4662885	6095805	2098744	769520	1520124	2631928	1412079	2473678	3554560	2721166
1419	FA 17:1; [M-H]-	12827982	5676322	2338215	794493	6245062	2092603	1498851	8701174	9809035	6193840
1494	FA 17:0; [M-H]-	1483897	658015	1169021	1002379	567227	406863	896866	338734	921856	484648
1499	FA 17:0; [M-H]-	33413426	13989920	1891139	512701	14580674	3154308	2970336	23965884	14065262	15000100
907	FA 16:3; [M-H]-	42840544	30719856	4140166	416726	32444426	8682232	3415044	32571814	31043750	29182116
910	FA 16:3; [M-H]-	40026504	28125582	3556087	971862	31361332	8118244	2880367	27414372	29844832	29182116
948	FA 16:2; [M-H]-	5696710	6542567	1053005	240538	6706216	1605323	960778	4569436	5664416	5785568
949	FA 16:2; [M-H]-	5373828	5091492	902194	204563	4925920	1669437	824084	2767862	4399831	4320944
952	FA 16:2; [M-H]-	22434904	1582342	29355326	11695699	1091313	2966548	788008	2305219	2350718	11844969
1013	FA 16:1; [M-H]-	139650224	154185392	51142412	13275992	141555536	61093040	37399200	119993368	114172784	146664960
1014	FA 16:1; [M-H]-	1044151552	1119505664	130056896	21648752	846319808	151916304	1062846	792894528	10158497	869668352
1024	FA 16:1; [M-H]-	804641024	696852096	153568912	23900868	771413376	151916304	126324496	709559552	781363200	645614656
1094	FA 16:0; [M-H]-	1079517952	841400768	249533952	37890640	1096372480	294139168	167245648	874516672	1013274496	1045022912
1101	FA 16:0; [M-H]-	155917312	178387536	51142412	16026012	150155632	61093040	34407336	147599888	130862056	146664960
1124	FA 16:0; [M-H]-	245724608	285812928	40381452	4254106	291700160	57577208	29704130	274373664	227283264	229637312
17354	DAG 42:11; DAG 20:5-22:6; [M+NH4]+	267121024	997107	35631236	4994054	1045014	666901	93144	299066752	892181	1169218
17421	DAG 42:10; DAG 20:4-22:6; [M+NH4]+	110723456	738762	155952	4451664	605140	217450	280186	798216	801702	106956088
16399	DAG 40:9; DAG 20:4-20:5; [M+NH4]+	1828750	20134722	5782162	417677	1562494	410440	3853214	19105052	1999877	915199
16496	DAG 40:8; DAG 18:2-22:6; [M+NH4]+	60249532	56460736	8887491	791466	59860892	19071318	5092928	64562160	22755026	82725432
16581	DAG 40:7; DAG 18:2-22:5; [M+NH4]+	40262868	46771120	5089554	925538	38105944	12054130	5388148	56435528	41411156	47892224
16583	DAG 40:7; DAG 18:2-22:5; [M+NH4]+	3322928	3831482	576704	72126	3631395	2032665	643941	4835606	3872000	4854084
16582	DAG 40:7; DAG 18:1-22:6; [M+NH4]+	10016087	4287283	3825445	1621749	3697036	1580723	3614335	4752672	8092772	4799730
16689	DAG 40:6; DAG 18:1-22:5; [M+NH4]+	1847233	721621	1427014	1573042	849850	1609506	1519716	903652	1393114	779709
16775	DAG 40:5; DAG 18:1-22:4; [M+NH4]+	323174	501418	602682	1135112	288146	398799	967763	248081	459185	218960
16777	DAG 40:5; DAG 18:0-22:5; [M+NH4]+	451124	501418	1071330	958055	467604	370528	964458	248081	459185	218960
16847	DAG 40:4; DAG 18:0-22:4; [M+NH4]+	12071186	16021493	3252848	904652	9303725	3933290	3001224	8632705	9310396	8935497
16972	DAG 40:2; DAG 18:1-22:1; [M+NH4]+	21572456	25530832	7354709	1764682	16807346	6473980	4519432	14720472	16381223	14733604
15516	DAG 38:7; DAG 18:2-20:5; [M+NH4]+	45711884	76956680	15063930	1242472	38508372	21868766	4732259	28363082	51136976	28797868
15515	DAG 38:7; DAG 16:1-22:6; [M+NH4]+	81744048	48064600	6355760	2155210	42501028	11077572	9059484	42879240	51080476	50494196
15607	DAG 38:6; DAG 18:2-20:4; [M+NH4]+	29249578	22153182	4826364	748764	16814418	3756853	2783105	25509324	21005304	31197828
15609	DAG 38:6; DAG 18:2-20:4; [M+NH4]+	0	152350	735148	764318	1724632	0	523374	1638300	0	12953772
15608	DAG 38:6; DAG 16:0-22:6; [M+NH4]+	2628905	2919499	449749	54943	2388624	881347	457713	2635362	1887354	3476725
15678	DAG 38:5; DAG 18:2-20:3; [M+NH4]+	3247984	2326765	7011656	27473210	2035602	1209551	13177734	2020329	3452253	2540170
15676	DAG 38:5; DAG 18:1-20:4; [M+NH4]+	2876416	3025191	584276	73906	1091161	547368	519183	2608253	2551129	3061284
15677	DAG 38:5; DAG 18:0-20:5; [M+NH4]+	1947332864	19841086	787441152	117988896	1830558976	404319712	414423328	2022262656	2097117056	1818539904
15742	DAG 38:4; DAG 18:1-20:3; [M+NH4]+	1199938432	1049041536	466144800	68355488	1073052992	235219024	241319664	1181138304	1220403328	1070998016
15743	DAG 38:4; DAG 18:1-20:3; [M+NH4]+	4560261	2289214	1733712	335542	3553587	1258345	293105	3587443	2883551	3966427
15744	DAG 38:4; DAG 18:0-20:4; [M+NH4]+	1069590016	1063254208	247399824	27208584	1074068736	215381376	163015088	982718400	797621440	1017134016
15817	DAG 38:3; DAG 18:1-20:2; [M+NH4]+	182970768	134747136	26393070	2390133	134463744	29186364	20231592	186255712	147735360	195867072
15819	DAG 38:3; DAG 18:1-20:2; [M+NH4]+	2109827	230691	748879	815879	30311618	124358	507526	23079768	34818512	25937406
15893	DAG 38:2; DAG 18:1-20:1; [M+NH4]+	70519328	57854272	14286776	2435540	59943376	20819714	13826544	71284256	64590668	74482008
15956	DAG 38:1; DAG 20:0-18:1; [M+NH4]+	3010694	2665733	494288	25362	2789355	952967	469222	3005297	2246589	4134109
15282	DAG 37:3; DAG 19:1-18:2; [M+NH4]+	12151462	9130024	1932107	284219	6782190	2365019	1593674	11128287	9194887	11442811
15283	DAG 37:3; DAG 19:1-18:2; [M+NH4]+	9771601	6638598	1411958	305801	7363803	2847909	1397752	7923886	6718064	8771461
15371	DAG 37:2; DAG 19:0-18:2; [M+NH4]+	12151462	8262902	1710788	284219	9473647	3046830	1522592	11128287	9194887	12682899
15372	DAG 37:2; DAG 18:1-19:1; [M+NH4]+	34998460	24831938	11812129	2889961	21630634	7820331	8106970	22814952	27058324	24682150
14488	DAG 36:6; DAG 16:1-20:5; [M+NH4]+	138916976	66581860	22503760	3772175	57232380	12080995	14546474	64529508	94290224	70788280
14491	DAG 36:6; DAG 14:0-22:6; [M+NH4]+	0	35437	1166950	2576227	59501388	13286578	831797	2606182	4591573	3845515
14592	DAG 36:5; DAG 18:2-18:3; [M+NH4]+	131519816	74570408	18472838	2352351	64869000	16130469	13157851	65346008	91756256	81748328
14595	DAG 36:5; DAG 16:1-20:4; [M+NH4]+	131519816	79196408	18472838	2352351	64869000	17057378	13157851	65346008	91756256	81748328
14594	DAG 36:5; DAG 16:0-20:5; [M+NH4]+	2595056	2156843	623600	63330	1850451	262327	268819	2586324	2485860	2516385
14671	DAG 36:4; DAG 18:2-18:2; [M+NH4]+	21091648	9672642	4049093	447150	8933518	2375573	2489705	13540874	14445469	13267512
14672	DAG 36:4; DAG 16:0-20:4; [M+NH4]+	30192340	16148474	607320	439243	5127012	4018972	3584682	3743242	16152874	18876162
14791	DAG 36:3; DAG 18:1-18:2; [M+NH4]+	1995947	1236453	229464	7776	1283024	425330	234387	1735079	1619943	1843070
14863	DAG 36:2; DAG 18:1-18:1; [M+NH4]+	865383	1537684	183529	14515	1622706	393476	218624	1046073	1659255	801039
14998	DAG 36:0; DAG 18:0-18:0; [M+NH4]+	3650292	1229038	12398429	240851	824651	318832	9511673	1847243	1097045	1043740
14174	DAG 35:3; DAG 17:1-18:2; [M+NH4]+	14446995	163999376	99704352	19923598	151018608	33501886	63042256	144403168	169733984	157946064
14175	DAG 35:3; DAG 17:1-18:2; [M+NH4]+	210783	149586	422929	5413606	236976	359508	968583	138487	146743	126605
14258	DAG 35:2; DAG 17:1-18:1; [M+NH4]+	1072012	1202489	1846288	11569078	678724	535327	2181356	797180	928120	1107508
14259	DAG 35:2; DAG 17:0-18:2; [M+NH4]+	2321344	1065535	366201	40256	1156648	280409	386899	2132394	1960104	2285534
14321	DAG 35:1; DAG 17:0-18:1; [M+NH4]+	86896496	94635792	91807272	40991044	95703760	52069144	68988320	86685360	96212504	87944120
13642	DAG 34:4; DAG 16:1-18:3; [M+NH4]+	2247942	1860344	642868	68987	1839543	432817	544370	2858850	2327924	2949255
13641	DAG 34:4; DAG 14:0-20:4; [M+NH4]+	1097552768	1047025280	671691200	134837168	994389760	225445264	410016768	972505728	1151132544	1036128960
13722	DAG 34:3; DAG 16:1-18:2; [M+NH4]+	128859352	119745496	118930544	57298452	128989664	103349968	101281640	139040256	134596464	127164832
13805	DAG 34:2; DAG 16:0-18:2; [M+NH4]+	2293733632	1997832192	773251328	126561040	2131346688	548932544	503663520	2128331008	2125639424	1998796288
13886	LPC 22:0; [M+Hac-H]-	125764328	126536328	53810040	11568000	124790568	54562768	51281812	130231952	120130976	123833208
13959	DAG 34:0; DAG 16:0-18:0; [M+NH4]+	806293056	729388608	160852480	15591246	735917632	132743576	145847984	824876096	671984576	825687424
13276	DAG 33:2; DAG 15:1-18:1; [M+NH4]+	806293056	729388608	164309904	13266111	735917632	132743576	160672816	824876096	671984576	825687424
13277	DAG 33:2; DAG 15:0-18:2; [M+NH4]+	81119136	4040136	2863550	677952	61428528	4491770	7891432	29898118	10966030	6101301
13335	DAG 33:1; DAG 15:0-18:1; [M+NH4]+	71075264	47855816	11739004	1530731	51154740	13807012	15221356	118923856	72456712	118749008
12720	DAG 32:3; DAG 14:1-18:2; [M+NH4]+	3849448	1725377	1647765	59634	1358214	833521	2438032	1895799	3185876	1842756
12721	DAG 32:3; DAG 14:0-18:3; [M+NH4]+	5126198	4501183	931648	124922	4169747	983891	1223047	5042318	4046086	6136084
12815	DAG 32:2; DAG 16:1-16:1; [M+NH4]+	10315677	929191	5889830	112870	1159167	1664855	376349	6684526	10447969	1254934
12814	DAG 32:2; DAG 14:0-18:2; [M+NH4]+	4170338	3340758	803001	136361	3292889	966568	939077	3553576	3225455	4034585
12899	DAG 32:1; DAG 14:0-18:1; [M+NH4]+	5623000	2358224	2894915	66956	2937326	1100587	4165427	3445646	5515843	3069023
12957	DAG 32:0; DAG 16:0-16:0; [M+NH4]+	982770	721414	195953	7699	930760	273745	290192	1338624	995327	1347634
11543	FAHFA 37:2; FAHFA 18:1/19:1; [M-H]-	6065924	3283066	2507012	815867	2413762	601861	2095717	3901340	6785174	4435700
11741	DAG 30:0; DAG 14:0-16:0; [M+NH4]+	2291915	1540221	567269	277276	568760	382272	582010	2736605	3270901	2162228
10319	DAG 28:1; DAG 10:0-18:1; [M+NH4]+	20553624	15008301	7455378	1761390	14566951	4072466	5392527	14727315	19849804	16282374
6357	DAG 21:3; DAG 5:0-16:3; [M+NH4]+	12132997	8389377	5737813	1630427	7220043	2268385	4726191	9539736	13363922	9772318
25713	CL 72:7; CL 18:1-18:2-18:2-18:2; [M-H]-	51454196	32739542	13517164	2269732	34949016	2573510	8080354	19399868	49001196	40153008
15821	Cer-NS d43:1; Cer-NS d18:1/25:0; [M+H]+	26595450	14504187	16150765	2224778	11382162	5007786	9196438	37885932	51460080	38300664
14136	Cer-NS d42:3; Cer-NS d18:2/24:1; [M-H]-	58166672	41932904	15551200	3851125	39805592	12566182	14304411	41121788	52876212	43840680
14137	Cer-NS d42:3; Cer-NS d18:2/24:1; [M-H]-	215282368	118521024	30494766	4923332	103884664	22425092	24763434	129723408	202370208	145003808
14138	Cer-NS d42:3; Cer-NS d18:2/24:1; [M-H]-	2983524	1664536	646024	175340	1742689	390424	533770	1831729	2728578	2180926
15158	Cer-NS d42:3; Cer-NS d18:2/24:1; [M+H]+	215282368	118521024	16155470	4923332	48059928	25331052	14245491	129723408	81043344	60029884
15156	Cer-NS d42:3; Cer-NS d18:1/24:2; [M+H]+	21215446	41932904	6431552	1738830	14059061	4576586	14304411	41121788	16299381	14928714
14201	Cer-NS d42:2; Cer-NS d18:1/24:1; [M-H]-	61872312	46299836	9486183	987950	42116604	6847422	9672293	41323992	53797528	44698004
14202	Cer-NS d42:2; Cer-NS d18:1/24:1; [M-H]-	22702652	18507958	6652408	1134940	17835920	5268553	5709740	20644758	21758322	20932566
14203	Cer-NS d42:2; Cer-NS d18:1/24:1; [M-H]-	4935275	2944130	927707	213388	3006190	958596	1068735	3848144	3973477	4345664
14204	Cer-NS d42:2; Cer-NS d18:1/24:1; [M-H]-	8984289	7124693	1520328	205687	4986018	1120206	1351440	6160286	7079171	8537299
14205	Cer-NS d42:2; Cer-NS d18:1/24:1; [M-H]-	6779082	2024620	1945158	2614384	1630500	312040	1601233	8117825	2483044	2400604
14206	Cer-NS d42:2; Cer-NS d18:1/24:1; [M-H]-	13594802	36261248	2779496	6293768	27512370	3422183	2137273	4454636	40323928	3962854
15225	Cer-NS d42:2; Cer-NS d18:1/24:1; [M+H]+	261494	315861	324608	1752582	270487	239239	346505	316987	332718	274803
15227	Cer-NS d42:2; Cer-NS d18:1/24:1; [M+H]+	366766	328124	409593	2381585	440077	309409	505933	371425	473794	318932
15228	Cer-NS d42:2; Cer-NS d18:1/24:1; [M+H]+	3122412	1787507	1056627	260777	1550804	597394	1067664	2191559	2426761	2841245
14260	Cer-NS d42:1; Cer-NS d18:1/24:0; [M-H]-	212950448	243079312	179156368	41465456	183861808	23739606	89934816	228079184	274795232	271479040
14261	Cer-NS d42:1; Cer-NS d18:1/24:0; [M-H]-	3891985	1158924	1596805	167574	2430410	1339645	1791432	3770528	3828741	4309222
14262	Cer-NS d42:1; Cer-NS d18:1/24:0; [M-H]-	3243235	1158304	1289782	60667	1552198	590647	1408310	2354546	3202446	2423076
14263	Cer-NS d42:1; Cer-NS d18:1/24:0; [M-H]-	2314391296	2231212544	1076776960	200439424	1939370240	656650944	820637376	2113211776	2327141120	2105154688
14264	Cer-NS d42:1; Cer-NS d18:1/24:0; [M-H]-	119102992	128604024	112535584	63461936	117428208	101055072	109658368	118243816	114122872	114619632
15286	Cer-NS d42:1; Cer-NS d18:1/24:0; [M+H]+	969039	646908	342434	35844	558064	159066	383031	1774244	1394344	1770073
15288	Cer-NS d42:1; Cer-NS d18:1/24:0; [M+H]+	124000640	129768488	91645416	29066006	117614752	80118368	98765136	123367728	121228072	129559280
14679	Cer-NS d41:2; Cer-NS d18:2/23:0; [M+H]+	1491071744	1379022208	446369632	66525108	1303109376	354280576	490092864	1526137600	1467689472	1649566464
14678	Cer-NS d41:2; Cer-NS d18:1/23:1; [M+H]+	1849720704	1368923648	576071424	100012360	1736756480	430260928	687820096	1957826816	2464088064	2474202112
14680	Cer-NS d41:2; Cer-NS d17:1/24:1; [M+H]+	18821808	4720418	4388104	700645	9137703	932260	7259972	10915921	15952330	19617130
13760	Cer-NS d41:1; Cer-NS d18:1/23:0; [M-H]-	4345876	3019975	24418942	4742470	2980292	746822	3452328	5083216	75791576	94887648
13761	Cer-NS d41:1; Cer-NS d18:1/23:0; [M-H]-	6119834	4291226	561599	201353	4161155	1425956	1799248	5926657	5228502	7160003
13762	Cer-NS d41:1; Cer-NS d18:1/23:0; [M-H]-	453666688	295127904	100186112	9467067	300646880	69187520	103719504	537835584	263403536	491620256
14796	Cer-NS d41:1; Cer-NS d18:1/23:0; [M+H]+	507793	426498	12563662	1023343	296806	2692817	16499358	11662219	596019	613136
13060	Cer-NS d40:2; Cer-NS d18:2/22:0; [M-H]-	7128801	4420703	6288890	512735	5497540	1356562	8222146	5898554	10926950	6530925
13062	Cer-NS d40:2; Cer-NS d18:2/22:0; [M-H]-	14799595	4420703	6288890	691723	5497540	4678863	8222146	5898554	15191304	18338098
14122	Cer-NS d40:2; Cer-NS d18:2/22:0; [M+H]+	46504956	31961612	7168374	1002175	30165468	4979482	9071037	53346452	34878948	47361424
14120	Cer-NS d40:2; Cer-NS d18:1/22:1; [M+H]+	19692244	9617247	11287206	812781	18975280	4979482	14174075	38388480	27476192	39976000
14121	Cer-NS d40:2; Cer-NS d18:1/22:1; [M+H]+	45514640	31840554	7200802	1138348	29621802	6743902	9428734	51495756	34291348	46634752
13149	Cer-NS d40:1; Cer-NS d18:1/22:0; [M-H]-	21337908	16064629	4545009	780634	15028910	4773061	6370379	23023638	17974582	23603682
13150	Cer-NS d40:1; Cer-NS d18:1/22:0; [M-H]-	21337908	16064629	4545009	780634	15028910	3786052	6370379	23023638	17974582	23603682
13151	Cer-NS d40:1; Cer-NS d18:1/22:0; [M-H]-	3714703	2302574	543315	45765	2554152	750900	672418	4796082	3343112	4098260
13152	Cer-NS d40:1; Cer-NS d18:1/22:0; [M-H]-	3468643	3417365	2563992	66557	3047544	790660	1754410	3169986	3381195	4430941
14180	Cer-NS d40:1; Cer-NS d18:1/22:0; [M+H]+	5165019	3417365	2818022	66557	3547440	790660	4866075	3918129	6220078	4430941
13725	Cer-NS d39:1; Cer-NS d18:1/21:0; [M+H]+	5309157	4341377	3550855	28720	2669643	431160	5502312	3261090	7702670	3900570
11984	Cer-NS d38:2; Cer-NS d18:2/20:0; [M-H]-	7635702	3720554	2731862	335308	3281162	624817	2193027	3952596	6047568	2908635
13143	Cer-NS d38:2; Cer-NS d18:2/20:0; [M+H]+	12791351	6673900	4849570	571052	3486333	621504	3014140	8309210	14553590	11336134
13141	Cer-NS d38:2; Cer-NS d18:1/20:1; [M+H]+	2337561	1621700	1525223	478197	1348097	606460	1150048	1865455	2839933	1908437
12041	Cer-NS d38:1; Cer-NS d18:1/20:0; [M-H]-	5215778	1969114	3168240	742853	1586919	320460	2116835	2288574	4011234	2309749
13206	Cer-NS d38:1; Cer-NS d18:1/20:0; [M+H]+	5741340	3495437	3422692	877156	2798367	320460	1993844	4055568	7021330	4096904
11617	Cer-NS d37:1; Cer-NS d18:1/19:0; [M-H]-	64043904	34447224	12012884	2083551	24629652	6212507	16262576	42438200	74564048	54640424
12728	Cer-NS d37:1; Cer-NS d18:1/19:0; [M+H]+	26747998	17034796	7684864	1602045	14568222	4861866	7913163	18876036	27859770	20652902
11137	Cer-NS d36:3; Cer-NS d18:1/18:2; [M-H]-	91786008	40700288	16837048	2242924	54537232	9689390	16558101	51303892	104488072	62438076
11138	Cer-NS d36:3; Cer-NS d18:1/18:2; [M-H]-	31976988	19296078	9158926	1740408	21855818	6935696	10676731	21700296	34369092	22894964
11899	Cer-NS d36:3; Cer-NS d18:1/18:2; [M+H]+	2594434	1787110	670329	140885	1418650	286420	543376	1442880	2649595	2029905
11196	Cer-NS d36:2; Cer-NS d18:1/18:1; [M-H]-	10531026	6052710	2543713	414001	5536338	2371032	3111591	9481529	10183832	9599887
11198	Cer-NS d36:2; Cer-NS d18:1/18:1; [M-H]-	24275524	11641636	4195132	535445	8697894	1678255	4537084	17371814	21080494	17410984
11981	Cer-NS d36:2; Cer-NS d18:1/18:1; [M+H]+	23619656	11273942	4111186	465351	11020494	2824768	5741853	17753574	25713256	22693158
11983	Cer-NS d36:2; Cer-NS d18:1/18:1; [M+H]+	5536628	2788002	1067449	122386	3029518	757939	1228205	4801364	4062207	4583632
11272	Cer-NS d36:1; Cer-NS d18:1/18:0; [M-H]-	7565826	18314214	225263	30506940	14536271	4193244	35345068	21257986	22218348	21474032
12058	Cer-NS d36:1; Cer-NS d18:1/18:0; [M+H]+	1930746	2570058	798936	860818	1847753	355333	898564	654043	737663	536915
10721	Cer-NS d35:3; Cer-NS d17:1/18:2; [M-H]-	1526587	385235	475320	550336	284337	270725	582183	490285	621393	532480
11246	Cer-NS d35:3; Cer-NS d17:1/18:2; [M+H]+	334710	236014	429667	606495	298058	215291	314286	208026	246043	327978
10785	Cer-NS d35:2; Cer-NS d17:1/18:1; [M-H]-	17203722	6372622	7232228	884355	15055710	1060666	6253513	7608686	17919342	7818306
10786	Cer-NS d35:2; Cer-NS d17:1/18:1; [M-H]-	33868004	86942320	40502976	7824360	68310072	10070089	9784759	77229528	106963088	91930768
11340	Cer-NS d35:2; Cer-NS d17:1/18:1; [M+H]+	11245809	12506936	15361433	4005981	8910286	1483182	9505629	14833737	18761646	14481356
10836	Cer-NS d35:1; Cer-NS d18:1/17:0; [M-H]-	6718249	7928920	8634392	2923785	6515312	1302184	6209272	8301473	10235776	8637129
10837	Cer-NS d35:1; Cer-NS d18:1/17:0; [M-H]-	82118080	76884672	47921644	14267324	72352624	20922380	41873036	76011264	86177392	78522848
10838	Cer-NS d35:1; Cer-NS d18:1/17:0; [M-H]-	452144288	451711968	194170656	36095864	352321120	48425044	137762560	392950912	550044352	465516800
10839	Cer-NS d35:1; Cer-NS d18:1/17:0; [M-H]-	1283428992	984185344	526186400	86886344	918317696	291351744	591623936	1098436992	1469025408	1139110400
10841	Cer-NS d35:1; Cer-NS d18:1/17:0; [M-H]-	6515527	4080906	1978721	414249	3812459	1335188	2633587	4403515	6629500	4704726
11447	Cer-NS d35:1; Cer-NS d18:1/17:0; [M+H]+	13416599	7366873	3258800	821664	7053346	502740	4633071	8888230	4601348	9065707
10404	Cer-NS d34:2; Cer-NS d18:2/16:0; [M-H]-	85981240	71919328	58186328	12382479	70778416	45489468	74621480	95321944	101596760	92680720
10405	Cer-NS d34:2; Cer-NS d18:2/16:0; [M-H]-	733154240	451433280	264619712	24421646	454494752	158867056	304154368	805460416	942090752	781823488
10750	Cer-NS d34:2; Cer-NS d18:2/16:0; [M+H]+	41649188	17428834	31339408	1938902	20239166	3372155	49806268	30061746	63214532	33445566
10748	Cer-NS d34:2; Cer-NS d18:1/16:1; [M+H]+	40000360	25233366	19593434	2801250	23360848	13171177	23647092	47781704	43980640	49668444
10749	Cer-NS d34:2; Cer-NS d18:1/16:1; [M+H]+	169973760	82368160	45957652	4143321	72418624	28383378	56694196	214974448	183888624	227651312
10438	Cer-NS d34:1; Cer-NS d18:1/16:0; [M-H]-	5806054	3501835	8053535	727334	3822854	1434187	15174392	4551626	7700039	4788126
10439	Cer-NS d34:1; Cer-NS d18:1/16:0; [M-H]-	11621718	6565014	3013135	604376	6809978	2200828	3093064	14081353	10571863	16497632
10444	Cer-NS d34:1; Cer-NS d18:1/16:0; [M-H]-	2531160	2055925	1278512	253655	2127378	834748	1053433	3959476	2701240	4097357
10843	Cer-NS d34:1; Cer-NS d18:1/16:0; [M+H]+	26234758	9219198	20687694	1002329	10656317	3025552	41020032	23789512	36526536	27382692
10072	Cer-NS d33:2; Cer-NS d17:1/16:1; [M+H]+	15471411	8119577	5146124	604120	6705510	2617040	4722109	23092390	16275016	26810010
10040	Cer-NS d33:1; Cer-NS d17:1/16:0; [M-H]-	8303418	4667405	2927966	423998	4292964	2090619	3344570	12192805	9178686	12615845
10043	Cer-NS d33:1; Cer-NS d17:1/16:0; [M-H]-	8729345	6348780	3188538	386369	4927716	1310672	3998712	11176372	10969273	11381362
10171	Cer-NS d33:1; Cer-NS d17:1/16:0; [M+H]+	4344900	3359132	2073101	304586	3041622	1141945	2957096	5291637	5426050	5147112
9442	Cer-NS d32:2; Cer-NS d16:1/16:1; [M+H]+	8495494	6187428	4148844	381919	4755330	1806172	3830204	10576761	9942654	11049936
9769	Cer-NS d32:1; Cer-NS d16:1/16:0; [M-H]-	3277634	6348780	3188538	360412	4927716	1310672	3168949	11176372	4572878	11381362
9540	Cer-NS d32:1; Cer-NS d16:1/16:0; [M+H]+	1614913	1635746	1931288	283028	1423450	487347	2588334	1792137	2531367	1854906
9299	Cer-NS d31:1; Cer-NS d17:1/14:0; [M-H]-	571195	166554	118788	0	209095	97369	425126	688871	567444	665768
8890	Cer-NS d30:1; Cer-NS d18:1/12:0; [M-H]-	2159515	1526261	578619	59995	1496694	346330	600917	2416308	1801617	3236959
8456	Cer-NS d30:1; Cer-NS d18:1/12:0; [M+H]+	666180	473404	342222	193078	391047	161012	703631	626125	713850	562832
14932	Cer-NP t42:1; Cer-NP t18:0/24:1; [M-H]-	1168018	461720	567760	5087	456630	144935	1552920	1292113	1219953	1375627
14935	Cer-NP t42:1; Cer-NP t18:0/24:1; [M-H]-	1140023	475057	620375	302461	451629	74477	699603	698183	911617	683336
15041	Cer-NP t42:0; Cer-NP t18:0/24:0; [M-H]-	2259436	707617	1040382	171235	572382	218335	722463	760286	1500824	684295
15043	Cer-NP t42:0; Cer-NP t18:0/24:0; [M-H]-	5914578	2766275	2028203	406260	2291938	559463	1435244	3200950	6460445	3422488
14333	Cer-NP t41:1; Cer-NP t18:0/23:1; [M-H]-	11304863	5330846	1956711	412474	4035487	325785	1900413	5119737	7430482	5280120
14415	Cer-NP t41:0; Cer-NP t18:0/23:0; [M-H]-	7587820	2495035	3142712	450934	1984488	884627	4098825	4345829	7280614	6081238
14419	Cer-NP t41:0; Cer-NP t18:0/23:0; [M-H]-	9233867	4730354	2708884	558468	4334858	1867324	3439540	7178084	12412503	7150540
13827	Cer-NP t40:1; Cer-NP t18:0/22:1; [M-H]-	21491764	9893257	4403432	771429	7512160	2240400	6545602	17847854	32287870	19131690
13910	Cer-NP t40:0; Cer-NP t18:0/22:0; [M-H]-	9318171	2003165	1365505	312414	2491325	909602	1875738	6136391	8511353	7238788
13911	Cer-NP t40:0; Cer-NP t18:0/22:0; [M-H]-	3705418	2523308	1317701	115852	1908647	729339	1808155	3195750	4068192	3205271
13322	Cer-NP t39:0; Cer-NP t18:0/21:0; [M-H]-	1680347	735633	1317743	57059	649056	198126	2058650	1591510	2239036	1768052
13323	Cer-NP t39:0; Cer-NP t18:0/21:0; [M-H]-	3869832	2755256	676532	14268	3564033	455617	784428	3099612	3645556	4490360
12716	Cer-NP t38:0; Cer-NP t18:0/20:0; [M-H]-	468906	179185	284913	6748	282732	31641	409957	476734	569088	518335
12718	Cer-NP t38:0; Cer-NP t18:0/20:0; [M-H]-	3584540	3576149	642921	25116	3377441	800721	1039997	2367350	3448051	4755649
11614	Cer-NP t36:2; Cer-NP t18:0/18:2; [M-H]-	156391	109427	43939	10714	228376	22396	121817	290422	181130	224204
11671	Cer-NP t36:1; Cer-NP t18:0/18:1; [M-H]-	217331	201063	245941	378072	275865	142752	198406	226195	229297	182159
11744	Cer-NP t36:0; Cer-NP t18:0/18:0; [M-H]-	1773826	1078528	1268055	463500	780850	133354	1303390	1247820	2044388	1054293
11747	Cer-NP t36:0; Cer-NP t18:0/18:0; [M-H]-	2213810	783297	1147762	287815	612798	322325	1257765	1042022	1250317	986298
10967	Cer-NP t34:0; Cer-NP t18:0/16:0; [M-H]-	1232400	783741	896984	405223	690607	229079	881010	985549	1481939	937420
10969	Cer-NP t34:0; Cer-NP t18:0/16:0; [M-H]-	2985823	2700686	1494575	347293	648569	270603	2103548	3850034	1525739	1144460
10180	Cer-NP t32:0; Cer-NP t18:0/14:0; [M-H]-	147739	47865	24300	9619	34046	18505	44801	19410	33552	19452
15287	Cer-NDS d42:1; Cer-NDS d18:0/24:1; [M+H]+	39978	47544	25200	12495	34046	19234	39436	30777	36236	29678
15380	Cer-NDS d42:0; Cer-NDS d18:0/24:0; [M+H]+	49778	59131	26044	14365	83454	21016	23797	60356	55655	75902
13828	Cer-NDS d41:0; Cer-NDS d18:0/23:0; [M-H]-	7321202	7126370	422599	1114816	4548381	1333628	358132	9024209	13189455	9705314
14871	Cer-NDS d41:0; Cer-NDS d18:0/23:0; [M+H]+	12854781	6682630	4790738	1049509	4881327	927635	3900034	9191306	16285807	10367924
13232	Cer-NDS d40:0; Cer-NDS d18:0/22:0; [M-H]-	9733981	2620977	4981195	547637	2253285	588727	6713998	4018006	5403564	3840028
13233	Cer-NDS d40:0; Cer-NDS d18:0/22:0; [M-H]-	7321202	4479639	3092296	807876	3832929	1023757	2624517	5251784	9286652	6061482
14267	Cer-NDS d40:0; Cer-NDS d18:0/22:0; [M+H]+	16499499	21910340	7158479	531753	17203526	461721	9882841	24372938	33142638	24644098
11318	Cer-NDS d36:0; Cer-NDS d18:0/18:0; [M-H]-	4439438	1249384	2584459	294510	919475	484858	2830975	2096383	3381402	2526152
11321	Cer-NDS d36:0; Cer-NDS d18:0/18:0; [M-H]-	101668384	47432572	22339600	2764680	36809868	6012798	14818472	67184776	132876744	60094768
10507	Cer-NDS d34:0; Cer-NDS d18:0/16:0; [M-H]-	11616094	5725166	3739304	1136387	5357278	2924715	4957794	8048680	12862591	8641362
10509	Cer-NDS d34:0; Cer-NDS d18:0/16:0; [M-H]-	28182100	13119229	2819219	843167	12367450	4478134	2320745	30958570	38034544	28587144
10958	Cer-NDS d34:0; Cer-NDS d18:0/16:0; [M+H]+	26501016	12341872	6777436	1162180	11466380	4053818	9869289	28236080	35246436	26651856
10124	Cer-NDS d33:0; Cer-NDS d17:0/16:0; [M-H]-	34373864	12321569	8015890	796347	9901941	4389065	16177626	17350168	45607612	20815096
12628	Cer-AS d38:1; Cer-AS d18:1/20:0; [M-H]-	4933052	1759297	3627906	383796	1877245	866029	3735446	3146284	4290992	3289189
12629	Cer-AS d38:1; Cer-AS d18:1/20:0; [M-H]-	9883839	5297714	6810551	604796	5538636	990662	8196913	9179126	12333973	11003153
11670	Cer-AS d36:1; Cer-AS d18:1/18:0; [M-H]-	4933052	4792724	4491344	542522	3872514	2674460	7815618	6457158	13607147	7281573
10900	Cer-AS d34:1; Cer-AS d18:1/16:0; [M-H]-	4238187	2488302	1114249	162483	2435885	279642	496958	4004809	3487613	4965947
10901	Cer-AS d34:1; Cer-AS d18:1/16:0; [M-H]-	36844816	13403189	51156344	2068789	14168957	3601233	77908552	22759218	17313514	23376800
10902	Cer-AS d34:1; Cer-AS d18:1/16:0; [M-H]-	36844816	6667094	51156344	2068789	14168957	3601233	77908552	8376620	65428928	13753877
10502	Cer-AS d33:1; Cer-AS d17:1/16:0; [M-H]-	6578166	5073049	6033364	594218	4254956	1908616	7071631	8423061	10995336	8307503
10503	Cer-AS d33:1; Cer-AS d17:1/16:0; [M-H]-	23358618	10581240	10482238	661993	9178629	2714398	14622266	20369906	32002244	26491182
10123	Cer-AS d32:1; Cer-AS d16:1/16:0; [M-H]-	2098079	921670	8433653	829823	874699	761399	9050915	2677269	4610063	2670645
16308	Cer-AP t43:1; Cer-AP t18:0/25:1; [M-H]-	12292759	5288212	22628218	1112788	5799932	2198565	23668856	13474684	24528562	14098987
16311	Cer-AP t43:1; Cer-AP t18:0/25:1; [M-H]-	7376676	2642447	3981107	451243	3188467	1066564	7877913	8173405	11196619	7587040
15635	Cer-AP t42:2; Cer-AP t18:1/24:1; [M-H]-	7376676	3050508	3981107	452812	3932028	1066564	7877913	8924511	11196619	12075626
15633	Cer-AP t42:2; Cer-AP t18:0/24:2; [M-H]-	4104488	2469324	3652160	362095	2594330	1115413	6562296	5923797	6419715	5948814
15634	Cer-AP t42:2; Cer-AP t18:0/24:2; [M-H]-	0	40953	884449	0	58549	53396	1222730	481737	19015	366964
15728	Cer-AP t42:1; Cer-AP t18:0/24:1; [M-H]-	505184	76231	969279	27463	61027	155154	1473774	1025062	984273	400062
15730	Cer-AP t42:1; Cer-AP t18:0/24:1; [M-H]-	1635142	605006	784075	198021	615210	192424	620951	887187	1522262	809827
15736	Cer-AP t42:1; Cer-AP t18:0/24:1; [M-H]-	2328598	698296	805745	221745	698721	140830	820204	1060324	1889280	950516
15834	Cer-AP t42:0; Cer-AP t18:0/24:0; [M-H]-	1406092	593847	430553	180611	520801	182103	425375	785919	1393393	804807
15836	Cer-AP t42:0; Cer-AP t18:0/24:0; [M-H]-	555248	213987	236247	12830	241768	55061	345242	487000	570122	508902
15837	Cer-AP t42:0; Cer-AP t18:0/24:0; [M-H]-	1977972	1573651	503869	141484	1559746	294920	536194	2330741	2103397	2415270
15033	Cer-AP t41:1; Cer-AP t18:1/23:0; [M-H]-	62849	335158	669734	62743	559753	14725	319467	1217642	352634	1165781
15032	Cer-AP t41:1; Cer-AP t18:0/23:1; [M-H]-	500513	1674774	1138845	159287	2355544	93489	980303	4560469	1194903	5510348
15034	Cer-AP t41:1; Cer-AP t18:0/23:1; [M-H]-	144540	470843	959838	222867	773733	103742	783126	2120689	574646	2133662
15038	Cer-AP t41:1; Cer-AP t18:0/23:1; [M-H]-	500513	1531162	1138845	159287	2355544	93489	663592	4560469	1458205	5510348
15151	Cer-AP t41:0; Cer-AP t18:0/23:0; [M-H]-	0	16503	0	0	34847	0	0	74122	0	94202
15154	Cer-AP t41:0; Cer-AP t18:0/23:0; [M-H]-	37093	199608	365816	18706	363457	72030	549134	178378	302353	264391
14412	Cer-AP t40:1; Cer-AP t18:1/22:0; [M-H]-	0	283470	248422	6553	293787	0	349022	474497	130061	538958
14408	Cer-AP t40:1; Cer-AP t18:0/22:1; [M-H]-	0	293388	231917	6553	293787	0	349022	397524	167654	558791
14410	Cer-AP t40:1; Cer-AP t18:0/22:1; [M-H]-	34535	468477	186386	18706	425403	14276	405916	615984	264726	773105
14518	Cer-AP t40:0; Cer-AP t18:0/22:0; [M-H]-	0	0	1179	0	0	0	2334	0	14377	0
14519	Cer-AP t40:0; Cer-AP t18:0/22:0; [M-H]-	4031	4929	3325	3620	8098	2826	6093	19062	9162	14584
14520	Cer-AP t40:0; Cer-AP t18:0/22:0; [M-H]-	2686788	1145059	1144538	225678	791627	133403	1397890	1422173	2919946	1230970
13989	Cer-AP t39:0; Cer-AP t18:0/21:0; [M-H]-	2889355	1199773	1031544	181064	1061213	197007	951067	2057062	3643020	2094085
13993	Cer-AP t39:0; Cer-AP t18:0/21:0; [M-H]-	1606681	894236	756881	174329	677973	312461	793229	1059384	1781962	1129604
13990	Cer-AP t39:0; Cer-AP t16:0/23:0; [M-H]-	1363436	878072	575987	50166	584368	143925	499631	1589481	3598836	1818748
13388	Cer-AP t38:0; Cer-AP t18:0/20:0; [M-H]-	1344360	601122	565442	26354	643003	117753	449468	1219694	2225634	1308424
13389	Cer-AP t38:0; Cer-AP t18:0/20:0; [M-H]-	765736	353488	314614	26350	279587	103097	415580	978222	1685563	163538
11431	Cer-AP t34:0; Cer-AP t18:0/16:0; [M-H]-	1879249	655800	704625	33158	541933	188048	920947	866993	2362158	979966
11432	Cer-AP t34:0; Cer-AP t18:0/16:0; [M-H]-	2383670	1187351	1354086	251385	1110021	435548	2413060	1964957	3554096	2044506
11433	Cer-AP t34:0; Cer-AP t18:0/16:0; [M-H]-	597819	634638	1092596	122894	566045	206427	1332341	967273	983183	907161
11435	Cer-AP t34:0; Cer-AP t18:0/16:0; [M-H]-	2531338	1519129	2097174	188599	1269921	427665	1979806	2797048	4135851	2658213
11018	Cer-AP t33:0; Cer-AP t18:0/15:0; [M-H]-	1655804	839490	967840	129919	775858	357058	2675863	1016779	1958035	1368046
10602	Cer-AP t32:0; Cer-AP t18:0/14:0; [M-H]-	6680844	2527764	2965999	192087	2914127	702009	5680631	3918022	7672747	3906182
10966	Cer-ADS d34:0; Cer-ADS d18:0/16:0; [M-H]-	4309563	1652120	6017168	450035	581556	1089265	9311366	1395481	7809106	1388857
17754	CE 22:6; [M+NH4]+	4309563	1652120	6017168	442602	1649112	1089265	9311366	3777746	7809106	3539985
16780	CE 22:5; [M+NH4]+	9921242	4139552	10521846	469667	3111859	1514448	14567950	8279784	22076222	9594654
16849	CE 20:4; [M+NH4]+	9730735	4139552	10028644	462148	3111859	1514398	14142706	1430438	20959026	2310646
15896	CE 18:2; [M+NH4]+	103426	0	570400	68124	0	33436	803953	48344	301197	0
15958	CE 18:1; [M+NH4]+	2400174	765660	1324868	135877	684979	251884	1674555	1711397	2505609	2218317
14933	Cer-NP t42:1; Cer-NP t18:0/24:1; [M-H]-	3492554	1291442	4965478	547709	1373341	661862	5629834	3814996	6100072	4285626
22134	BMP 40:8; BMP 18:2-22:6; [M+NH4]+	1873129	754286	3168190	363894	786518	521192	4072864	2459080	3835729	2403530
10541	ACar 26:4; [M]+	23585	14350	30729	36534	17818	25777	23405	32211	13507	26618
10612	ACar 26:3; [M]+	0	379181	150893	44999	618293	17986	200389	1596224	36796	1582419
9372	ACar 24:3; [M]+	50422	43766	1021143	254412	36793	34240	1142367	280054	590405	263351
9636	ACar 24:0; [M]+	315121	259288	1235638	233862	265900	94034	1557915	712726	1032666	692562
8452	ACar 22:1; [M]+	221909	582777	413201	274392	733725	240210	484639	1229803	338732	1360814
8524	ACar 22:0; [M]+	237697	582777	413201	241513	733725	223150	465206	1229803	355649	1360814
7897	ACar 21:1; [M]+	8861	346783	290769	115544	519192	8801	216657	858131	126338	920722
7167	ACar 20:4; [M]+	21845	25930	38784	43464	81175	44483	40155	267704	20417	193543
7399	ACar 20:1; [M]+	0	20491	0	0	15588	0	27684	126449	11153	130110
6795	ACar 19:2; [M]+	21845	82591	51955	28364	65716	33961	40155	271544	31616	194531
6864	ACar 19:1; [M]+	0	0	0	0	0	0	0	0	0	0
6358	ACar 18:1; [M]+	1070081	319366	364250	140920	266276	80122	573631	487674	740454	484817
6429	ACar 18:0; [M]+	700872	554715	681407	575349	629163	535494	654975	662737	623279	722606
5833	ACar 17:1; [M]+	0	0	0	11178	0	0	0	0	0	0
5320	ACar 16:2; [M]+	0	10712	52252	13767	14427	16469	136185	19577	21347	19286
5389	ACar 16:1; [M]+	12698	17331	22892	32569	8282	17958	22120	12250	0	37794
5391	ACar 16:1; [M]+	0	6087	105338	14287	0	13792	226768	0	9518	0
5454	ACar 16:0; [M]+	13204	6244	12545	19636	30221	22306	15671	36266	15958	23572
4944	ACar 15:1; [M]+	0	101355	58986	21924	150159	4446	0	370913	7959	316028
4494	ACar 14:1; [M]+	5462	0	27097	4493	35264	3395	4237	0	6548	102789
4497	ACar 14:1; [M]+	71413	239109	192723	102385	271785	70350	73435	408982	123916	515044
4560	ACar 14:0; [M]+	0	14923	3662	0	17645	3452	0	27280	3017	44214
4076	ACar 13:0; [M]+	29533	42588	37066	38354	54998	29705	29180	74094	40239	60843
3582	FA 21:0; [M-H]-	0	0	7792	4801	9351	7052	0	6810	20299	14728
2999	ACar 11:1; [M]+	52454	47672	59072	42557	48473	45478	59956	49410	76142	44273
2695	ACar 10:0; [M]+	32250	19075	25744	41242	28043	19291	31633	19528	21505	21703
	C57BL/6+NF					ApoE-/-+NF					ApoE-/-+HF
16:1 CE	0.993896	1.36101	1.03521	0.842717	0.767172	0.59019	1.66926	1.75474	0.420411	0.583823	1.05391	2.98081	3.13347	0.750735	1.04254
18:0 CE	1.2588	1.34603	1.08461	0.598689	0.711869	1.54765	1.25421	1.05436	0.763227	0.516319	0.97794	1.88253	1.88279	0.827192	0.921999
18:1 CE	1.0834	0.971376	1.22852	0.790884	0.92582	0.712239	1.5515	1.32758	0.516635	0.463112	1.27186	2.77053	2.37068	0.922562	0.826986
18:2 CE	1.07008	1.33563	1.05696	0.752438	0.784896	0.603826	1.39398	0.335541	0.995173	1.13309	1.07826	0.703536	0.59918	0.348523	0.237662
18:3 CE	1.37218	1.12005	0.953603	0.795373	0.758793	1.58374	0.914918	0.738155	1.20091	0.860028	1.0424	0.740925	0.603849	0.358762	0.285764
20:3 CE	0.748437	1.23431	0.907831	1.21872	0.890696	0.685218	0.968835	0.377566	0.724114	1.13727	1.2236	1.73006	0.674225	1.29306	2.03084
TAG(12:0/14:0/18:1)	1.42759	1.69225	0.24806	0.0396555	1.59244	1.25621	1.60764	0.295657	0.0376727	1.51282	0.479542	0.160343	1.48532	1.32815	1.48004
TAG(14:0/14:0/16:1)	1.49312	1.55281	0.311014	0.061486	1.58157	1.41846	1.47517	0.295463	0.0584117	1.5025	0.725933	0.181723	1.46057	1.18692	1.48541
TAG(14:0/14:1/16:0)	1.48696	1.58679	0.24047	0.031268	1.65452	1.41261	1.50745	0.228446	0.0297046	1.57179	0.422693	0.153273	1.56688	1.3987	1.55679
TAG(14:0/14:0/18:1)	1.39703	1.54244	0.511619	0.132811	1.41609	1.32718	1.46532	0.586038	0.12617	1.34529	0.611163	0.374135	1.20039	1.14216	1.46721
TAG(14:0/16:0/16:1)	1.63695	1.33643	0.350214	0.0536842	1.62272	1.5551	1.26961	0.332703	0.051	1.54159	0.387531	0.255053	1.37624	1.55917	1.46882
TAG(14:1/16:0/16:0)	1.41324	1.61692	0.463558	0.145261	1.36102	1.34258	1.53607	0.44038	0.137998	1.29297	0.553751	0.31187	1.33785	1.18614	1.32938
TAG(12:0/16:1/18:1)	1.41567	1.64663	0.232646	0.0245088	1.68055	1.34489	1.5643	0.221014	0.0232834	1.59652	0.331714	0.171132	1.58072	1.30943	1.32299
TAG(14:0/16:0/18:1)	1.83842	0.624369	0.732261	0.10885	1.6961	1.7465	0.593151	0.695648	0.103407	1.61129	0.373576	0.383041	1.87121	1.93787	1.68787
TAG(14:0/16:1/18:1)	1.5361	1.527	0.355304	0.0390757	1.54253	1.45929	1.70647	0.337539	0.0371219	1.4654	0.309321	0.234115	1.41133	1.14551	1.46076
TAG(12:0/18:1/18:2)	1.90212	1.4008	0.274376	0.0248473	1.39785	1.80702	1.33076	0.260657	0.0236049	1.32796	0.303415	0.210323	1.93627	1.53582	2.03619
TAG(14:0/16:0/20:0)	0.160846	1.8259	1.11006	0.22182	1.68137	0.152804	1.9346	1.05456	0.210729	1.59731	0.372995	0.701884	1.60772	1.88974	1.7585
TAG(16:0/16:0/18:1)	1.39089	1.32686	0.851213	0.170875	1.26016	1.32135	1.26052	0.808652	0.162331	1.19715	0.2857	0.519601	1.23243	1.45879	1.31305
TAG(16:0/16:1/18:1)	1.53785	1.34423	0.566353	0.116713	1.43485	1.46096	1.27702	0.538036	0.110878	1.36311	0.414066	0.384017	1.43932	1.43479	1.34955
TAG(16:0/16:1/18:2)	1.61227	1.48058	0.371323	0.04698	1.48885	1.53166	1.20655	0.352756	0.044631	1.41441	0.324002	0.340995	1.65214	1.3702	1.64248
TAG(16:1/16:1/18:1)	1.64605	1.48905	0.335439	0.0270828	1.50238	1.56375	1.4146	0.318667	0.0257287	1.42726	0.270996	0.328014	1.68399	1.37186	1.68564
TAG(16:0/16:1/18:3)	1.93818	1.305	0.320116	0.0417421	1.39496	1.84127	1.23975	0.30411	0.039655	1.32521	0.376509	0.415078	3.24298	1.97585	3.23822
TAG(16:0/17:1/18:1)	2.2752	1.25258	0.322282	0.052032	1.0979	2.16144	1.18995	0.306168	0.0494304	1.04301	0.236999	0.261711	1.37098	2.13874	1.53247
TAG(16:1/17:0/18:1)	2.67138	1.4707	0.200469	0.0610923	0.596363	2.53781	1.39716	0.190445	0.0580377	0.566545	0.314326	0.176768	1.6097	1.00564	0.744895
TAG(16:0/18:0/18:1)	1.23735	1.41241	1.04099	0.240934	1.06833	1.17548	1.31418	0.988936	0.428888	1.01491	0.137939	0.522565	1.32525	1.59669	1.57742
TAG(16:0/18:0/18:2)	1.49081	1.43723	0.693604	0.129113	1.24924	1.41627	1.36537	0.658924	0.122657	1.18678	0.42298	0.528612	1.36122	1.49902	1.35603
TAG(16:0/18:1/18:1)	1.1005	1.18829	1.03981	0.58638	1.08502	1.04547	1.12887	0.987824	0.557061	1.03077	0.933736	1.01323	1.09256	1.05448	1.05907
TAG(16:0/18:1/18:2)	1.60263	1.33108	0.515319	0.0904761	1.46049	1.5225	1.26453	0.489553	0.0859523	1.38746	0.399947	0.590525	1.66857	1.87471	1.96737
TAG(16:0/18:2/18:2)	1.95699	1.2731	0.432174	0.0408382	1.2969	1.85914	1.20944	0.410565	0.0387963	1.23206	0.298455	0.447416	2.32007	1.13625	2.12071
TAG(18:0/18:1/18:1)	1.52089	1.51944	0.653138	0.121417	1.18511	1.44485	1.44347	0.620481	0.115346	1.12586	0.162889	0.463396	1.32178	1.8502	1.56587
TAG(18:0/18:1/18:2)	1.68916	1.29532	0.692532	0.114354	1.20863	1.60471	1.23055	0.657905	0.108636	1.1482	0.383458	0.778656	1.44569	1.93343	1.49922
TAG(18:1/18:1/18:2)	1.83879	1.17482	0.724635	0.0826178	1.17913	1.74685	1.11608	0.688403	0.078487	1.12018	0.458739	0.850275	2.02207	2.34287	1.96309
TAG(18:1/18:2/18:2)	2.26715	1.09865	0.612995	0.0552647	0.965938	2.1538	1.04372	0.582345	0.0525015	0.917641	0.378585	0.756202	2.86738	2.45275	3.03647
FA 16:0	1.43783	0.797843	1.52836	0.526227	0.709741	1.46659	0.8138	1.55892	0.536751	0.723936	1.47976	2.2493	1.22456	2.27072	1.19823
FA 16:1	1.83782	0.82478	1.45976	0.163028	0.714606	1.87458	0.841276	1.48896	0.166289	0.728898	1.40636	2.24216	1.314	2.25199	1.27257
FA 17:0	1.95633	0.657562	1.43848	0.411149	0.536473	1.99546	0.670713	1.46725	0.419372	0.547202	1.5173	2.28136	1.16109	2.20419	1.10332
FA 17:1	2.1798	0.605131	1.52857	0.230019	0.456483	2.22339	0.617233	1.55914	0.234619	0.465613	1.96131	2.62434	1.22983	3.09629	1.08212
FA 18:1	1.35313	0.930335	1.36979	0.529357	0.817381	1.3802	0.948942	1.39719	0.539944	0.833729	1.4924	1.62895	1.23284	1.69512	1.24139
FA 18:2	1.21834	1.14406	0.379961	1.36785	0.889793	1.24271	1.16694	0.38756	1.39521	0.907589	1.78089	1.80611	1.69122	2.10741	1.69176
FA 18:3	1.84031	0.748205	1.52562	0.338942	0.54692	1.87711	0.763169	1.55614	0.345721	0.557858	2.11744	1.97823	1.8536	2.5721	2.01652
FA 19:0	0.6939	0.237804	2.56986	0.865813	0.63262	0.707778	0.24256	2.62126	0.88313	0.645273	1.54928	2.78134	1.39155	2.32861	1.22632
FA 20:1	1.49156	1.29846	1.35901	0.315313	0.535651	1.52139	1.32443	1.38619	0.321619	0.546365	1.80393	1.45879	0.95436	1.95511	0.864637
FA 20:2	1.16903	0.747675	1.69005	0.823907	0.569334	1.19241	0.762629	1.72385	0.840385	0.580721	2.53163	1.56401	1.25588	2.46469	1.28512
FA 20:4	0.39259	0.842392	1.61143	1.46747	0.686116	0.600442	0.85924	1.64366	1.49682	0.699838	1.14899	1.22153	0.925996	1.21664	0.899362
FA 22:1	1.44322	0.00417876	2.23379	0.560714	0.758099	1.47209	0.00426234	2.27846	0.571928	0.773261	2.48716	1.8493	1.24238	2.4289	1.15113
FA 22:3	1.52451	0.673502	2.2132	0.00767795	0.581115	1.555	0.686972	2.25746	0.00783151	0.592737	4.33757	2.70989	0.981976	3.50379	0.809759
OxFA 20:3+2O	1.69827	1.00401	1.04994	0.167375	1.08041	1.73223	1.02409	1.07094	0.170722	1.10202	1.21911	1.57294	1.4725	1.72014	1.52353
OxFA 22:5+2O	1.19417	0.400061	1.05404	2.06374	0.287988	1.11058	0.372057	0.980256	1.91928	0.267829	1.46643	1.49031	0.837404	1.58743	0.810061
PE(17:0/17:0)	1.31145	0.876868	1.10287	0.687206	1.02161	1.21965	0.815487	1.02567	0.839102	0.950098	1.25903	0.976744	1.13127	0.946561	1.17227
PE(18:0/18:1)	1.16321	1.15002	1.33306	0.232185	1.12152	1.08179	1.06952	1.23975	0.215932	1.04302	0.128956	1.44936	1.57056	0.758284	1.77693
PC(18:2/18:2)	0.593854	1.49807	1.49088	0.421376	0.995817	0.652284	1.39321	1.38652	0.391879	0.92611	0.0990952	1.01687	1.6959	0.706346	1.71173
SM(d14:1/20:0)	0.373254	0.851132	1.67818	1.43383	0.663602	0.347126	0.791553	1.5607	1.33347	0.617149	0.840802	1.11815	0.851862	0.94229	0.837472
SM(d14:1/22:0)	0.560697	0.658086	1.85463	1.10599	0.820595	0.521448	0.61202	2.72481	1.02857	0.763153	1.17267	1.463	1.0952	1.75057	1.13978
Cer[NS](d18:1/16:0)	0.363897	1.37924	1.22571	0.792097	1.23906	1.03842	1.2827	1.13991	0.73665	1.15232	0.639994	0.784858	1.27971	0.750476	1.28194

## Sheet: Figure 3
Figure 3
Figure 3A
Relative mRNA expression in jejunum	C57BL/6+NF					ApoE-/-+NF					ApoE-/-+HF
NPC1L1	1	1	1	1	1	1	1.15	1.05	1.06	1.13	1.52	1.67	1.57	1.58	1.65
ABCG5	1	1	1	1	1	0.990506	0.915275	0.640982	0.943294	1.2226	1.51051	1.43528	1.16098	1.46329	1.74259
ABCG8	1	1	1	1	1	0.895572	0.946516	1.28664	1.08993	1.05028	1.41557	1.46652	1.80664	1.60993	1.57028
ABCA1	1	1	1	1	1	1.3035	0.770041	0.816808	0.926745	0.740616	1.3235	1.29004	1.33681	1.44674	1.26062
ACC	1	1	1	1	1	0.968674	1.05617	1.0005	0.46631	1.09781	1.48867	0.57617	0.519496	0.98631	0.422186
FAS	1	1	1	1	1	1.06867	1.05617	0.899496	1.06631	1.06219	0.588674	1.57617	0.919496	0.58631	1.58219
SREBP	1	1	1	1	1	1.26867	0.95617	0.799496	1.26631	0.762186	0.788674	1.07617	0.819496	0.98631	0.782186
HMGCR	1	1	1	1	1	0.468674	1.45617	1.2995	0.66631	0.462186	0.988674	0.97617	0.819496	1.18631	0.982186
LXRα	1	1	1	1	1	1.00688	0.941446	1.07554	1.05028	0.915265	1.52688	1.93446	1.69554	1.57028	1.43527
LXRβ	1	1	1	1	1	0.788674	1.07617	1.2195	0.78631	0.882186	1.20867	0.89617	0.939496	1.09063	0.902186
Figure 3B
Relative protein expression in jejunum	C57BL/6+NF					ApoE-/-+NF					ApoE-/-+HF
NPC1L1	0.92	1.02	1.06	0.82	1.18	1.25	0.95	1.1	1	1.07	2.12	1.82	2.1	1.82	1.95
ABCG5	1.15	0.85	1	1.05	0.95	1.1	0.8	1	0.9	1.03	1.55	1.42	1.52	1.36	1.51
ABCG8	1.05	0.95	0.88	1.04	1.08	1.15	0.97	1.04	1.07	1.1	1.72	1.55	1.61	1.45	1.34
ABCA1	1.07	1	0.91	0.95	1.07	1.1	0.83	1.05	0.85	1.05	1.11	0.98	1.05	1.04	1.12
LXRα	1.04	0.94	1.02	1.04	0.96	0.894	0.99	1.08	1.03	1.1	1.34	1.26	1.41	1.34	1.44
Figure 3E
Relative protein expression in jejunum	C57BL/6+NF					ApoE-/-+NF					ApoE-/-+HF
LXRα	10.4	13.2	11.7	10.7	9.9	10.3	11.1	9.7	9.5	11.9	15.3	17.2	14.9	15.8	14.1
Figure 3G	C57BL/6+NF					ApoE-/-+NF					ApoE-/-+HF
NPC1L1	2.3	3.2	2.9	1.8	3.1	3	3.4	2.9	1.9	3.1	5	4.1	4.6	5.2	4.5
Figure 3I	C57BL/6+NF					ApoE-/-+NF					ApoE-/-+HF
ABCG5	3.4	3.4	2.9	2.8	3.4	2.9	3.2	2.9	2.6	3.4	7	6.1	8.6	7.5	6.9
Figure 3K	C57BL/6+NF					ApoE-/-+NF					ApoE-/-+HF
ABCG8	4.3	3.2	3.9	3.8	3.1	4.1	3.1	3.6	4.2	3.5	6	7.1	8.6	9.2	7.5

## Sheet: Figure 4
Figure 4
Figure 4B
	Control					Model						P Value
ZO-1 positive area %	7.2	6.2	6.9	7.8	7.1	4.3	4.2	4.6	5.1	4.5		3.4111e-05
Figure 4D
	Control					Model						P Value
Oil red O positive staining area %	0	0	0	0	0	12	13.5	11.2	12.2	9.5		1.04228e-07
Figure 4E	Control					Model						P Value
Total cholesterol	150.2	155.6	142.4	155.8	165.4	707.2	760.4	698.5	680.6	720.7		1.62598e-10
Figure 4F	Control					Model						P Value
Total triglycerides	80.2	75.5	92.4	95.7	85.6	598.6	578.5	594.6	586.5	595.5		1.4712e-13
Figure 4G	Control					Model						P Value
Free cholesterol	110.5	121.4	105.6	112.6	109.5	558.3	578.4	566.6	549.6	574.9		9.25971e-13
Figure 4H	Control					Model						P Value
Total Free fat acid	52.1	45.7	47.9	39.5	47.5	601.4	620.4	598.4	578.5	592.1		8.53582e-13
Figure 4I
Relative mRNA expression in Caco-2 cells	Control					Model						P Value
NPC1L1	1	1	1	1	1	1.92	1.84	1.59	1.98	1.95		1.95374e-06
ABCG5	1	1	1	1	1	1.71051	1.73527	1.86098	1.86329	1.74259		1.04798e-08
ABCG8	1	1	1	1	1	1.81557	1.46652	1.40664	1.60993	1.77028		6.19743e-05
ABCA1	1	1	1	1	1	1.0235	0.890041	0.936808	1.04675	1.16062		0.811721
ACC	1	1	1	1	1	1.28867	1.1617	0.819496	0.78631	0.882186		0.905129
FAS	1	1	1	1	1	0.788674	0.97617	1.1195	0.68631	0.982186		0.278281
SREBP	1	1	1	1	1	0.788674	1.27617	0.819496	1.18631	1.18219		0.633837
HMGCR	1	1	1	1	1	0.788674	0.77617	1.2195	0.78631	0.782186		0.176275
LXRα	1	1	1	1	1	1.52688	1.93446	1.69554	1.57028	1.73527		1.09723e-05
LXRβ	1	1	1	1	1	0.908674	0.89617	1.1395	0.90631	0.902186		0.326335
Figure 4K
Relative protein expression in Caco-2 cells	Control					Model						P Value
NPC1L1	0.95	1	1.05	1.12	0.88	1.6	1.78	1.89	1.57	1.67		1.03989e-05
ABCG5	1.12	0.85	1.03	1.05	0.85	1.59	1.62	1.52	1.45	1.62		1.81552e-05
ABCG8	1.04	0.96	0.95	1.07	0.98	1.4	1.52	1.48	1.35	1.46		2.79017e-06
LXRα	1.11	0.89	0.95	1.06	0.99	1.24	1.28	1.31	1.25	1.3		0.000155537
Figure 4M
	100μM cholesterol					100μM cholesterol+20nM GSK2033					100μM cholesterol+LXRα siRNA
Oil red O positive staining area %	12.7	13.7	13.4	15.1	14.6	20.5	20.9	21	19.7	20.5	23.6	25.3	21.9	22.6	20.7
Figure 40
Relative protein expression in Caco-2 cells	100μM cholesterol					100μM cholesterol+20nM GSK2033					100μM cholesterol+LXRα siRNA
NPC1L1	1.02	0.96	0.97	1.09	0.96	1.05	0.97	1.09	1.02	1.03	1.1	0.95	1.09	0.95	1.03
ABCG5	1.07	0.92	1.01	1.04	0.86	0.59	0.67	0.52	0.72	0.62	0.5	0.57	0.52	0.64	0.6
ABCG8	1.08	0.94	0.96	1.14	0.95	0.68	0.62	0.69	0.65	0.56	0.58	0.42	0.59	0.55	0.52
LXRα	1.12	0.91	0.94	1.07	0.96	0.48	0.52	0.48	0.55	0.56	0.28	0.32	0.38	0.35	0.36
